# Supplementary material for: (1R*,2R*)-1-(7-Bromo-3-methoxy­naphthalen-2-yl)-4-(dimethyl­amino)-2-(naphthalen-1-yl)-1-phenyl­butan-2-ol
Source: Acta Crystallogr Sect E Struct Rep Online. 2010 Feb 13;66(Pt 3):o636. doi: 10.1107/S1600536810005209 (PMC2983564; doi:10.1107/S1600536810005209)
Supplement: Supplementary file 2 [file e-66-0o636-Isup2.hkl]

# 
# h,k,l, Fc-squared, Fo-squared, sigma(Fo-squared) and status flag 
# 
data_I
_shelx_title ' M100128E1 in P2(1)/n' 
_shelx_refln_list_code          4 
_shelx_F_calc_maximum      266.67 
_exptl_crystal_F_000      1152.00 
_reflns_d_resolution_high  0.7596 
 
loop_ 
 _symmetry_equiv_pos_as_xyz 
 'x, y, z' 
 '-x+1/2, y+1/2, -z+1/2' 
 '-x, -y, -z' 
 'x-1/2, -y-1/2, z-1/2' 
 
_cell_length_a    12.7163 
_cell_length_b    12.5051 
_cell_length_c    17.7709 
_cell_angle_alpha  90.000 
_cell_angle_beta  110.863 
_cell_angle_gamma  90.000 
 
_shelx_F_squared_multiplier     1.000 
 
loop_ 
 _refln_index_h 
 _refln_index_k 
 _refln_index_l 
 _refln_F_squared_calc 
 _refln_F_squared_meas 
 _refln_F_squared_sigma 
 _refln_observed_status 
   2   0   0     2429.60     2618.37     81.90 o 
   4   0   0    18746.46    17473.68    276.90 o 
   6   0   0      319.69      209.30     19.81 o 
   8   0   0      102.58      198.55     57.50 o 
  10   0   0     4110.73     3966.61    131.62 o 
  12   0   0     1636.53     1619.89     99.37 o 
  14   0   0     1664.64     1726.72     85.46 o 
   1   1   0       21.89       22.89      5.48 o 
   2   1   0     3345.35     3372.86     61.58 o 
   3   1   0      710.85      688.71     15.95 o 
   4   1   0     6660.62     6364.01     49.21 o 
   5   1   0       10.86       30.34      5.12 o 
   6   1   0      682.32      593.08     16.72 o 
   7   1   0      947.04      961.07     30.34 o 
   8   1   0       85.92       66.27      7.91 o 
   9   1   0      542.71      535.56     24.00 o 
  10   1   0      578.18      498.60     39.84 o 
  11   1   0        3.61       15.16     14.57 o 
  12   1   0      853.67      919.83     49.66 o 
  13   1   0      242.28      211.25     63.86 o 
  14   1   0       80.89       80.29     32.49 o 
  15   1   0        7.12       14.44     18.22 o 
   0   2   0    14599.89    14278.25    399.01 o 
   1   2   0     9416.73     9467.65     70.69 o 
   2   2   0    15142.44    14583.46    157.56 o 
   3   2   0       10.35       11.99      3.96 o 
   4   2   0     4020.61     3755.48    131.23 o 
   5   2   0     3481.21     3465.22     84.60 o 
   6   2   0     3429.06     3455.60     70.60 o 
   7   2   0      890.61     1090.34     36.55 o 
   8   2   0      187.80      192.46     23.14 o 
   9   2   0      520.48      497.92     32.53 o 
  10   2   0      484.54      536.47     32.11 o 
  11   2   0      148.94      157.64     33.61 o 
  12   2   0        8.91       14.08     12.46 o 
  13   2   0       13.03       23.46     12.90 o 
  14   2   0      878.58      943.50     43.67 o 
  15   2   0      207.31      164.07     77.26 o 
   1   3   0       50.49       67.45     11.02 o 
   2   3   0    12554.03    12205.25    192.58 o 
   3   3   0    24437.95    24416.26    256.85 o 
   4   3   0       18.22       26.80      4.60 o 
   5   3   0      271.60      225.65     14.15 o 
   6   3   0       16.29       24.67      8.71 o 
   7   3   0     4468.97     4630.74     86.23 o 
   8   3   0      719.90      752.49     50.39 o 
   9   3   0       31.18       44.23     21.21 o 
  10   3   0       31.47       42.85     14.15 o 
  11   3   0     1117.34     1189.04     43.93 o 
  12   3   0       87.72       68.06     22.79 o 
  13   3   0      802.86      857.86     57.45 o 
  14   3   0       48.33       19.55     22.47 o 
  15   3   0      267.36      173.75     75.68 o 
   0   4   0       13.01       14.53      5.36 o 
   1   4   0    14149.95    14233.15    108.79 o 
   2   4   0     1524.99     1471.43     22.88 o 
   3   4   0     3941.70     3794.17     48.54 o 
   4   4   0      919.24      884.61     40.33 o 
   5   4   0     5036.25     4923.31     67.57 o 
   6   4   0      105.02       92.54     30.13 o 
   7   4   0      277.86      298.34     33.39 o 
   8   4   0      226.79      239.25     54.43 o 
   9   4   0     2968.40     3176.28    144.76 o 
  10   4   0       86.42      100.98     28.05 o 
  11   4   0      201.74      218.41     52.58 o 
  12   4   0        0.21       14.42     14.53 o 
  13   4   0      355.85      369.86     89.02 o 
  14   4   0      107.36       89.64     30.64 o 
  15   4   0      760.96      702.12     50.47 o 
   1   5   0     7282.82     6994.67     99.74 o 
   2   5   0      337.42      326.93      9.95 o 
   3   5   0    14665.13    15699.74    255.77 o 
   4   5   0     2361.94     2713.15     60.24 o 
   5   5   0      112.77      111.38     15.31 o 
   6   5   0      873.29      916.89     36.20 o 
   7   5   0     6248.32     6422.52    154.42 o 
   8   5   0       28.20       25.67     13.59 o 
   9   5   0      175.89      210.43     50.44 o 
  10   5   0      859.38      806.99     44.63 o 
  11   5   0     2099.28     2092.45    103.28 o 
  12   5   0      281.55      228.71     74.62 o 
  13   5   0      239.11      244.76     77.56 o 
  14   5   0      278.45      228.43     74.44 o 
   0   6   0     1103.00     1134.00     33.81 o 
   1   6   0     3151.21     3064.24     50.39 o 
   2   6   0      587.50      656.84     18.37 o 
   3   6   0     2489.26     2494.61     47.41 o 
   4   6   0      161.45      135.04     19.39 o 
   5   6   0     1724.60     1598.82     41.70 o 
   6   6   0      116.58      117.85     19.24 o 
   7   6   0      285.08      299.03     26.10 o 
   8   6   0      247.48      257.03     87.60 o 
   9   6   0      218.63      232.08     68.10 o 
  10   6   0     1072.35     1065.16     50.58 o 
  11   6   0      687.89      626.86     67.47 o 
  12   6   0       27.49       33.38     19.38 o 
  13   6   0        8.33       -2.91     17.77 o 
  14   6   0      208.07      162.97     76.28 o 
   1   7   0     3521.32     3525.60     52.29 o 
   2   7   0     4108.74     4204.65    156.34 o 
   3   7   0      912.55      798.18     32.93 o 
   4   7   0       68.48       58.31     15.23 o 
   5   7   0      756.06      786.14     31.84 o 
   6   7   0     1770.13     1763.48     51.90 o 
   7   7   0     2856.26     2820.91     61.22 o 
   8   7   0     1142.29     1148.21     49.31 o 
   9   7   0      497.19      477.53     54.12 o 
  10   7   0      106.56      131.27     49.04 o 
  11   7   0      161.79      185.30     66.35 o 
  12   7   0      314.79      361.31     56.11 o 
  13   7   0      328.44      234.66    117.35 o 
  14   7   0        0.54        8.57     15.32 o 
   0   8   0    10379.14    10972.62    195.37 o 
   1   8   0     2562.54     2608.47     59.04 o 
   2   8   0     1150.63     1246.49     38.22 o 
   3   8   0      136.13      144.87     38.86 o 
   4   8   0     6558.42     6556.66    127.02 o 
   5   8   0     3141.68     2993.54     89.92 o 
   6   8   0      337.44      344.65     20.30 o 
   7   8   0      123.89      143.90     51.63 o 
   8   8   0      651.84      578.29     47.45 o 
   9   8   0      167.57      188.15     46.97 o 
  10   8   0      994.25      997.22     46.74 o 
  11   8   0      158.41      133.44     65.51 o 
  12   8   0        0.51       13.48     16.29 o 
  13   8   0       45.05       25.08     27.32 o 
   1   9   0      373.91      384.67     22.73 o 
   2   9   0     3955.85     4109.43     79.92 o 
   3   9   0       10.96       11.18     13.10 o 
   4   9   0     4365.13     4367.81    113.92 o 
   5   9   0        2.37       -4.19     20.12 o 
   6   9   0     2252.13     2297.71     81.91 o 
   7   9   0      253.94      224.89     61.24 o 
   8   9   0      597.12      580.17     47.05 o 
   9   9   0       11.55       18.35     13.03 o 
  10   9   0       81.49       59.28     28.73 o 
  11   9   0       43.54       33.19     23.17 o 
  12   9   0      632.64      581.29    111.07 o 
  13   9   0        0.76        0.87     30.85 o 
   0  10   0     4951.49     5108.42    160.37 o 
   1  10   0      611.20      655.13     30.33 o 
   2  10   0      255.85      244.48     32.84 o 
   3  10   0       33.67       47.87     16.14 o 
   4  10   0     1413.05     1310.45     56.86 o 
   5  10   0        6.21        0.23     15.23 o 
   6  10   0       67.27       82.17     24.70 o 
   7  10   0        2.99        5.67     17.88 o 
   8  10   0     1074.31     1035.02     51.00 o 
   9  10   0       23.77       38.60     24.01 o 
  10  10   0     1819.67     1842.98     99.69 o 
  11  10   0      274.25      235.61    120.31 o 
  12  10   0        1.46        5.55     36.87 o 
   1  11   0     2635.06     2577.22     79.55 o 
   2  11   0     7344.51     7651.24    269.55 o 
   3  11   0       84.38      103.09     36.68 o 
   4  11   0      282.80      293.25     35.29 o 
   5  11   0      116.52       89.80     33.42 o 
   6  11   0      462.13      548.22     54.77 o 
   7  11   0      443.50      438.43     39.00 o 
   8  11   0     1332.35     1256.67     48.37 o 
   9  11   0       30.65       14.38     16.20 o 
  10  11   0      291.32      281.56    110.23 o 
  11  11   0      738.30      786.38     98.88 o 
   0  12   0       54.03       68.47     20.27 o 
   1  12   0     2039.32     2092.92     71.85 o 
   2  12   0        5.81       10.78     11.64 o 
   3  12   0      529.23      524.63     31.02 o 
   4  12   0      851.63      856.08     39.82 o 
   5  12   0     1028.56     1031.80     48.70 o 
   6  12   0      145.23      137.37     63.20 o 
   7  12   0        1.71       15.07      9.53 o 
   8  12   0      489.05      536.55     56.97 o 
   9  12   0      106.22      100.55     46.20 o 
  10  12   0      240.52      183.09     92.60 o 
   1  13   0       92.48      102.99     30.68 o 
   2  13   0      972.81      995.40     38.26 o 
   3  13   0     1295.90     1348.45     73.93 o 
   4  13   0       46.30       75.60     30.20 o 
   5  13   0      345.91      327.55     53.25 o 
   6  13   0       60.09       39.32     19.81 o 
   7  13   0      888.88     1047.87     70.52 o 
   8  13   0      635.39      767.57     89.03 o 
   9  13   0        9.72      -13.52     36.15 o 
   0  14   0      124.47       88.62     43.64 o 
   1  14   0     1923.40     2098.11     53.24 o 
   2  14   0      178.81      185.72     30.63 o 
   3  14   0      221.46      206.59     79.04 o 
   4  14   0        7.77       10.94     19.22 o 
   5  14   0     1733.18     1884.54     89.96 o 
   6  14   0       19.53       46.95     41.00 o 
   7  14   0        2.92        0.55     26.67 o 
   8  14   0       15.06       13.64     22.17 o 
   1  15   0      670.01      652.12     51.36 o 
   2  15   0      156.91      127.41     50.14 o 
   3  15   0      609.78      669.52     57.09 o 
   4  15   0        0.16       16.48     19.73 o 
   5  15   0      301.14      247.08    112.68 o 
   6  15   0       42.32       29.81     30.39 o 
   0  16   0      978.72      980.30    120.02 o 
   1  16   0     1290.81     1431.17    113.07 o 
   2  16   0       92.07       76.20     34.93 o 
   3  16   0      180.83      107.87     89.07 o 
 -15   0   1       10.30       23.53     21.63 o 
 -13   0   1     3539.75     3599.21    115.95 o 
 -11   0   1      589.28      597.46     40.66 o 
  -9   0   1     2875.93     2934.36     97.53 o 
  -7   0   1     3931.73     3400.81    148.43 o 
  -5   0   1      815.78      906.77     51.76 o 
  -3   0   1    30211.52    28127.71    117.95 o 
   1   0   1    36051.77    32395.14    307.47 o 
   3   0   1    19392.65    17382.08    151.94 o 
   5   0   1    20330.54    22173.78    803.15 o 
   7   0   1    12369.42    13583.09    149.10 o 
   9   0   1       77.27       90.92     32.63 o 
  11   0   1     1645.29     1600.65     95.74 o 
  13   0   1       49.29       24.17     19.62 o 
  15   0   1     1153.15     1252.78    100.20 o 
 -15   1   1      698.59      694.83     44.93 o 
 -14   1   1        1.92       -1.25     16.58 o 
 -13   1   1      291.32      337.38     71.22 o 
 -12   1   1      107.77      114.51     33.89 o 
 -11   1   1     1496.00     1589.37     65.02 o 
 -10   1   1      571.08      486.66     29.65 o 
  -9   1   1     3236.10     3247.48     59.35 o 
  -8   1   1        9.99       11.03      3.25 o 
  -7   1   1      422.27      375.65     18.57 o 
  -6   1   1     1637.09     1785.85     32.23 o 
  -5   1   1     3141.22     2841.38     57.20 o 
  -4   1   1      199.32      193.71      8.60 o 
  -3   1   1    32486.82    30426.47    359.46 o 
  -2   1   1    12715.53    12036.50     42.48 o 
  -1   1   1      782.74      837.11     11.03 o 
   0   1   1      311.39      297.44      7.43 o 
   1   1   1     3212.02     3067.20     43.42 o 
   2   1   1    17636.49    16185.68    169.70 o 
   3   1   1     2844.84     2845.23     25.44 o 
   4   1   1       23.67       33.40      5.53 o 
   5   1   1     5403.98     5151.98     51.81 o 
   6   1   1     5750.51     6546.47     79.08 o 
   7   1   1      689.29      718.49     23.62 o 
   8   1   1     1256.73     1283.27     36.46 o 
   9   1   1     4841.05     5072.47    176.10 o 
  10   1   1       37.76       51.01     15.09 o 
  11   1   1      522.23      535.98     36.67 o 
  12   1   1        5.76       16.09     10.70 o 
  13   1   1       40.51       46.36     19.74 o 
  14   1   1      349.28      287.90     50.82 o 
  15   1   1       68.62       50.04     19.06 o 
 -15   2   1       97.87       72.15     41.67 o 
 -14   2   1        2.03       -8.93     16.86 o 
 -13   2   1     1194.35     1217.86     55.58 o 
 -12   2   1      277.39      347.42     85.41 o 
 -11   2   1      279.75      318.92     52.48 o 
 -10   2   1      143.50      161.66     36.25 o 
  -9   2   1      403.71      356.67     21.25 o 
  -8   2   1      772.72      774.34     46.80 o 
  -7   2   1      969.97      940.12     47.41 o 
  -6   2   1      124.19      136.28     33.95 o 
  -5   2   1       22.37       35.44      7.45 o 
  -4   2   1     1653.90     1524.21     24.36 o 
  -3   2   1      986.28      847.20     16.39 o 
  -2   2   1      325.48      300.10      5.78 o 
  -1   2   1      471.43      417.46      6.95 o 
   0   2   1    10854.38    10014.27     70.47 o 
   1   2   1    13569.42    12671.32     87.68 o 
   2   2   1    15110.60    14490.71    181.16 o 
   3   2   1      401.36      389.23     15.04 o 
   4   2   1      561.12      630.13     11.00 o 
   5   2   1     5080.15     5234.78    112.61 o 
   6   2   1      336.88      262.99     13.92 o 
   7   2   1     3035.95     3239.27    104.53 o 
   8   2   1      275.00      241.65     26.37 o 
   9   2   1      252.16      292.90     61.11 o 
  10   2   1      316.25      322.04     34.60 o 
  11   2   1     1652.91     1724.48     52.51 o 
  12   2   1      876.87      915.44     41.88 o 
  13   2   1      367.18      412.54     86.66 o 
  14   2   1      520.05      424.30     61.33 o 
  15   2   1       12.13       16.41     13.05 o 
 -15   3   1      145.67      109.95     54.80 o 
 -14   3   1      703.14      776.92     48.25 o 
 -13   3   1       30.82       33.12     20.01 o 
 -12   3   1      215.93      239.12     63.08 o 
 -11   3   1      518.16      560.12     42.54 o 
 -10   3   1     1014.10      959.15     33.92 o 
  -9   3   1     2030.76     1989.08     78.58 o 
  -8   3   1        9.19        8.03     11.35 o 
  -7   3   1       29.56       66.30     20.67 o 
  -6   3   1     4153.04     4225.40    149.77 o 
  -5   3   1     4905.03     5001.96     82.26 o 
  -4   3   1      359.58      295.61      9.86 o 
  -3   3   1     1045.28     1025.32     18.06 o 
  -2   3   1    16792.31    16291.50    125.54 o 
  -1   3   1      122.34      127.71      4.99 o 
   0   3   1    21335.91    19816.22    297.03 o 
   1   3   1    20753.38    20185.07    192.25 o 
   2   3   1       81.72       94.26      9.43 o 
   3   3   1      150.97      119.52      9.90 o 
   4   3   1    10604.87    11213.24    229.93 o 
   5   3   1     6019.31     6181.49    112.40 o 
   6   3   1      783.03      774.06     35.14 o 
   7   3   1       17.50       23.08     11.86 o 
   8   3   1     1930.06     1900.26     67.21 o 
   9   3   1     1165.66     1184.95     60.04 o 
  10   3   1      758.69      835.09     37.75 o 
  11   3   1      429.04      406.05     42.38 o 
  12   3   1      485.99      494.87     42.70 o 
  13   3   1      622.81      597.66     45.13 o 
  14   3   1      391.15      340.83     97.55 o 
  15   3   1        4.88       14.71     17.07 o 
 -15   4   1      143.06      109.08     64.45 o 
 -14   4   1       15.38       31.38     17.20 o 
 -13   4   1        8.72       12.16     13.69 o 
 -12   4   1     1966.67     2079.08     99.42 o 
 -11   4   1      361.55      396.77     70.69 o 
 -10   4   1       20.40       37.47     19.20 o 
  -9   4   1      314.35      314.17     66.19 o 
  -8   4   1     5708.33     5857.64    300.16 o 
  -7   4   1      309.78      318.34     25.04 o 
  -6   4   1      577.93      540.55     28.53 o 
  -5   4   1      477.21      542.84     17.54 o 
  -4   4   1     2457.54     2295.20     33.84 o 
  -3   4   1     6178.02     6814.81     84.02 o 
  -2   4   1    13203.68    12964.83    119.14 o 
  -1   4   1      522.56      515.60     11.43 o 
   0   4   1      703.07      712.68     13.83 o 
   1   4   1     3350.85     3387.59     22.60 o 
   2   4   1    11829.04    11490.53    128.99 o 
   3   4   1     1718.45     1990.83     22.12 o 
   4   4   1      466.27      508.15     19.66 o 
   5   4   1      212.73      205.01     16.87 o 
   6   4   1     5083.17     5203.98     85.87 o 
   7   4   1       46.96       72.08     21.43 o 
   8   4   1     2662.28     2705.17     89.46 o 
   9   4   1     1366.96     1347.05     55.70 o 
  10   4   1      302.19      324.85     41.08 o 
  11   4   1        2.20       19.97     12.60 o 
  12   4   1     1352.52     1366.19     61.92 o 
  13   4   1      428.67      370.68     53.74 o 
  14   4   1       14.67       19.28     13.22 o 
 -15   5   1      186.10      142.54     61.99 o 
 -14   5   1     1822.19     1968.56     81.62 o 
 -13   5   1        1.29       20.18     13.73 o 
 -12   5   1      121.36      120.43     36.30 o 
 -11   5   1        3.41       10.23     17.39 o 
 -10   5   1     1298.43     1366.03     73.31 o 
  -9   5   1     1544.30     1513.04     59.74 o 
  -8   5   1      173.00      169.74     50.92 o 
  -7   5   1       47.75       39.90     14.10 o 
  -6   5   1     4743.15     4756.34    138.67 o 
  -5   5   1        0.49        7.03      4.71 o 
  -4   5   1     7960.24     7788.95    112.56 o 
  -3   5   1     6933.45     7425.59     87.06 o 
  -2   5   1    10254.37    10869.78    151.07 o 
  -1   5   1      213.78      193.56      7.66 o 
   0   5   1    11188.65    10788.83    197.69 o 
   1   5   1      554.22      537.97     11.18 o 
   2   5   1     4459.05     4667.31     82.05 o 
   3   5   1     4430.65     5029.34     68.64 o 
   4   5   1    17353.69    18310.89    399.57 o 
   5   5   1       48.52       79.87     19.53 o 
   6   5   1     4186.98     4221.57     88.40 o 
   7   5   1      245.84      309.81     58.70 o 
   8   5   1    13675.03    13539.45    519.02 o 
   9   5   1       43.21       54.39     19.62 o 
  10   5   1       40.59       31.68     13.11 o 
  11   5   1       88.47       67.56     27.92 o 
  12   5   1      180.63      165.97     56.04 o 
  13   5   1        9.04        8.85     14.55 o 
  14   5   1      101.00      110.10     43.06 o 
 -14   6   1      240.41      151.98     69.39 o 
 -13   6   1       67.49       73.96     28.09 o 
 -12   6   1      438.89      461.11    110.55 o 
 -11   6   1       19.02       42.40     21.97 o 
 -10   6   1      349.53      309.85     46.35 o 
  -9   6   1      787.79      751.82     43.11 o 
  -8   6   1       96.79      101.58     28.30 o 
  -7   6   1       10.25       16.78      8.83 o 
  -6   6   1      716.02      745.42     34.37 o 
  -5   6   1      218.90      266.94     15.62 o 
  -4   6   1      296.42      225.71     16.14 o 
  -3   6   1     1494.05     1398.93     40.57 o 
  -2   6   1    19804.72    20869.61    386.84 o 
  -1   6   1     3131.44     3268.84     44.40 o 
   0   6   1      475.07      451.26     14.33 o 
   1   6   1     2412.70     2498.49     59.29 o 
   2   6   1     2633.82     2520.27     53.22 o 
   3   6   1      241.88      222.28     14.24 o 
   4   6   1     3155.05     3638.06     55.54 o 
   5   6   1      655.61      691.69     29.52 o 
   6   6   1     3744.77     3693.53     96.60 o 
   7   6   1      178.27      163.88      7.98 o 
   8   6   1      783.19      780.23     63.75 o 
   9   6   1      284.26      259.02     67.45 o 
  10   6   1      854.86      757.33     48.36 o 
  11   6   1      616.36      554.50     52.81 o 
  12   6   1      721.37      688.58     57.97 o 
  13   6   1      101.77       74.84     32.54 o 
  14   6   1      191.41      135.91     48.62 o 
 -14   7   1     1058.87     1105.01     73.89 o 
 -13   7   1      236.72      174.11     84.82 o 
 -12   7   1        3.93       10.51     22.03 o 
 -11   7   1      187.58      200.02     68.65 o 
 -10   7   1     1213.39     1178.07     66.70 o 
  -9   7   1      656.36      632.27     35.34 o 
  -8   7   1      114.17      113.87     36.66 o 
  -7   7   1      297.62      251.01     23.01 o 
  -6   7   1     1437.91     1472.98     45.10 o 
  -5   7   1     2026.22     2138.36     68.86 o 
  -4   7   1     2861.64     3052.99    104.16 o 
  -3   7   1       14.46       18.66     11.60 o 
  -2   7   1      508.66      473.40     16.41 o 
  -1   7   1      398.40      343.23     14.07 o 
   0   7   1     4977.33     5026.54     64.69 o 
   1   7   1     1098.46      997.90     37.17 o 
   2   7   1     1314.46     1456.49     33.79 o 
   3   7   1     1085.57     1069.28     40.94 o 
   4   7   1     1960.82     1908.63     63.11 o 
   5   7   1      147.36      119.09     31.61 o 
   6   7   1      429.35      441.29     59.55 o 
   7   7   1     1168.32     1115.33     37.48 o 
   8   7   1     1196.36     1172.44     52.43 o 
   9   7   1      485.38      487.49     44.26 o 
  10   7   1     1855.58     1716.96     96.58 o 
  11   7   1      194.63      135.81     62.15 o 
  12   7   1      138.48      146.92     58.58 o 
  13   7   1      268.86      252.61     54.41 o 
 -13   8   1      638.52      653.03     52.61 o 
 -12   8   1      516.75      496.54     41.20 o 
 -11   8   1      374.39      366.52    113.75 o 
 -10   8   1      252.93      208.14     62.55 o 
  -9   8   1     1100.62      961.14     76.15 o 
  -8   8   1      224.01      198.14     73.72 o 
  -7   8   1     4938.14     4819.19    152.76 o 
  -6   8   1       24.30       22.77      8.23 o 
  -5   8   1      123.41      127.11     16.89 o 
  -4   8   1      819.51      758.89     40.40 o 
  -3   8   1     3455.53     3507.66     79.30 o 
  -2   8   1     1412.21     1462.65     43.66 o 
  -1   8   1     6173.44     6370.19    134.70 o 
   0   8   1     1118.82     1120.95     29.33 o 
   1   8   1     2365.45     2406.97     57.44 o 
   2   8   1     3776.04     3905.77     81.75 o 
   3   8   1     5579.66     5640.31    245.98 o 
   4   8   1      470.45      483.11     25.04 o 
   5   8   1     1107.56     1017.44     43.00 o 
   6   8   1      102.84      103.60     26.28 o 
   7   8   1     1327.76     1440.85     64.45 o 
   8   8   1       22.71       11.45     16.88 o 
   9   8   1        9.57        9.17     17.68 o 
  10   8   1      139.03       96.27     43.00 o 
  11   8   1     2152.87     2224.51     99.31 o 
  12   8   1       26.20       19.12     27.84 o 
  13   8   1        4.22       11.06     20.68 o 
 -13   9   1      558.21      505.67     45.10 o 
 -12   9   1      106.49       94.52     36.32 o 
 -11   9   1      689.88      708.34     50.09 o 
 -10   9   1      618.20      533.96     63.84 o 
  -9   9   1      342.57      351.18     92.13 o 
  -8   9   1       38.08       41.52     16.80 o 
  -7   9   1     1624.30     1682.20     77.59 o 
  -6   9   1      389.01      384.64     36.50 o 
  -5   9   1     3523.01     3546.47     91.27 o 
  -4   9   1        7.78       17.27     16.62 o 
  -3   9   1      614.38      624.46     34.61 o 
  -2   9   1      178.14      197.75     26.68 o 
  -1   9   1     3043.37     3011.77     61.98 o 
   0   9   1       49.33       67.48     16.55 o 
   1   9   1     4276.89     4323.64     73.82 o 
   2   9   1      608.22      610.36     26.40 o 
   3   9   1     2703.03     2686.93     87.32 o 
   4   9   1      176.31      220.50     56.89 o 
   5   9   1      773.66      793.27     51.78 o 
   6   9   1        7.38       17.92     23.27 o 
   7   9   1        3.63        4.73     14.79 o 
   8   9   1        1.18      -10.26     22.89 o 
   9   9   1     1588.69     1664.64     82.92 o 
  10   9   1       71.66       54.11     20.00 o 
  11   9   1      190.53      172.30     66.03 o 
  12   9   1       92.20       88.31     32.63 o 
 -12  10   1      295.48      235.09     92.98 o 
 -11  10   1      265.46      198.66     98.62 o 
 -10  10   1       76.69       49.87     38.25 o 
  -9  10   1      248.16      230.18     91.78 o 
  -8  10   1       38.44       58.10     20.73 o 
  -7  10   1     2301.13     2419.62    110.83 o 
  -6  10   1     1383.70     1120.26     50.55 o 
  -5  10   1      505.56      507.79     42.51 o 
  -4  10   1      693.07      682.85     39.87 o 
  -3  10   1     8168.14     8386.73    158.64 o 
  -2  10   1       18.32       16.46     14.29 o 
  -1  10   1     4258.16     4303.87     98.30 o 
   0  10   1     1063.32     1084.22     41.28 o 
   1  10   1      608.82      587.62     28.33 o 
   2  10   1        0.92       10.27     14.15 o 
   3  10   1     1783.94     1639.55    146.26 o 
   4  10   1        0.27       10.64     11.46 o 
   5  10   1     1108.58      971.03     45.74 o 
   6  10   1        0.72       15.67     12.20 o 
   7  10   1     3305.75     3134.72    139.48 o 
   8  10   1        1.15       14.33     13.60 o 
   9  10   1      107.16       91.18     40.16 o 
  10  10   1        6.45       21.51     23.67 o 
  11  10   1     1453.34     1637.22    105.04 o 
  12  10   1       40.94       35.48     38.77 o 
 -11  11   1       20.14       18.25     18.16 o 
 -10  11   1      220.86      169.85     87.20 o 
  -9  11   1      300.81      284.50     47.92 o 
  -8  11   1        1.13        5.99     18.06 o 
  -7  11   1     2692.76     2444.69    129.84 o 
  -6  11   1       13.79       39.45     14.10 o 
  -5  11   1     1345.75     1536.80     46.51 o 
  -4  11   1      733.62      720.78     35.91 o 
  -3  11   1       74.17       71.13     19.51 o 
  -2  11   1     1797.22     1819.35     68.44 o 
  -1  11   1      925.28      946.79     58.14 o 
   0  11   1      427.10      428.48     39.27 o 
   1  11   1     4626.77     4791.56    124.21 o 
   2  11   1       20.70       32.66     10.88 o 
   3  11   1      498.15      488.40     27.86 o 
   4  11   1      722.44      779.67     34.48 o 
   5  11   1     3295.97     3335.74    143.32 o 
   6  11   1      195.92      219.01     60.90 o 
   7  11   1      235.53      228.86     30.41 o 
   8  11   1     1408.01     1376.15     50.15 o 
   9  11   1     1459.16     1508.62    139.64 o 
  10  11   1        3.50      -13.79     34.68 o 
  11  11   1       18.58       59.36     72.94 o 
 -10  12   1        3.06       -6.27     28.37 o 
  -9  12   1      558.21      577.89     79.33 o 
  -8  12   1      813.78      855.00     41.09 o 
  -7  12   1     1220.64     1286.39     56.84 o 
  -6  12   1      158.46      136.88     44.65 o 
  -5  12   1       24.17       17.86     17.24 o 
  -4  12   1     1113.56     1100.03     59.73 o 
  -3  12   1      966.58     1030.39     57.16 o 
  -2  12   1      705.44      667.06     38.07 o 
  -1  12   1     1468.68     1464.45     47.20 o 
   0  12   1        9.03       22.78     14.14 o 
   1  12   1       69.31       74.97     23.13 o 
   2  12   1     2798.45     2775.87    130.39 o 
   3  12   1      835.27      845.12     37.35 o 
   4  12   1      661.24      663.28     47.02 o 
   5  12   1       71.48       67.86     30.23 o 
   6  12   1      841.32      951.96     50.86 o 
   7  12   1      340.54      339.09     95.32 o 
   8  12   1      138.83      147.96     83.14 o 
   9  12   1       75.00       54.13     38.01 o 
  10  12   1       52.08       54.55     29.17 o 
  -9  13   1       45.25       27.47     30.45 o 
  -8  13   1       58.39       43.71     38.36 o 
  -7  13   1       20.17       24.22     17.80 o 
  -6  13   1      691.19      703.00     40.35 o 
  -5  13   1      182.82      215.92     34.34 o 
  -4  13   1     1033.86     1044.25     42.72 o 
  -3  13   1      145.63      132.58     48.07 o 
  -2  13   1       23.43       25.89     13.54 o 
  -1  13   1     1893.83     1953.24     97.50 o 
   0  13   1     3271.57     3329.87    147.78 o 
   1  13   1      131.06      106.12     31.27 o 
   2  13   1       68.22       77.89     25.99 o 
   3  13   1      210.72      237.32     70.68 o 
   4  13   1     1326.93     1270.10     50.18 o 
   5  13   1      850.83      881.67     84.50 o 
   6  13   1       53.20       56.62     23.50 o 
   7  13   1       40.09       46.47     25.66 o 
   8  13   1      393.09      450.39     77.52 o 
   9  13   1      157.75      114.36    105.49 o 
  -8  14   1      264.30      271.08     98.58 o 
  -7  14   1       72.52       50.69     26.56 o 
  -6  14   1      190.75      197.41     61.77 o 
  -5  14   1       78.95       70.12     44.64 o 
  -4  14   1     1586.38     1677.19     93.00 o 
  -3  14   1       46.25       32.16     16.11 o 
  -2  14   1     2691.29     2829.53    108.46 o 
  -1  14   1      477.12      471.04     47.50 o 
   0  14   1      319.70      270.64     35.03 o 
   1  14   1       14.28       22.86     17.89 o 
   2  14   1     2650.78     2742.26    142.28 o 
   3  14   1      378.65      312.82    119.16 o 
   4  14   1       77.24       74.83     37.28 o 
   5  14   1      120.49      113.61     65.26 o 
   6  14   1      928.41      934.25     77.16 o 
   7  14   1       42.83       31.79     25.52 o 
  -6  15   1     1396.74     1452.35    109.01 o 
  -5  15   1       53.41       63.90     36.20 o 
  -4  15   1      531.47      527.96     48.93 o 
  -3  15   1      531.32      579.99     47.76 o 
  -2  15   1       30.02       35.23     17.24 o 
  -1  15   1      164.74      127.22     42.64 o 
   0  15   1     1947.59     1946.95     73.74 o 
   1  15   1       11.87        3.11     32.79 o 
   2  15   1       66.90       37.74     17.72 o 
   3  15   1        5.54        1.28     25.75 o 
   4  15   1      560.98      480.48     62.73 o 
   5  15   1       14.49       28.12     21.66 o 
   6  15   1        7.84        3.58     30.59 o 
  -3  16   1       38.40       21.34     20.28 o 
  -2  16   1      703.95      581.73    325.13 o 
  -1  16   1        1.86       27.09     31.43 o 
   0  16   1      211.17      185.75     68.31 o 
   1  16   1       43.58       33.87     19.79 o 
   2  16   1      603.27      614.46     87.64 o 
   3  16   1      400.80      465.72     69.62 o 
 -16   0   2      370.72      444.51     65.22 o 
 -14   0   2      469.64      340.10    148.89 o 
 -12   0   2     1268.10     1052.36     62.06 o 
 -10   0   2     2040.89     1910.77     89.76 o 
  -8   0   2      397.42      416.63     31.10 o 
  -6   0   2    12597.00    13505.76    240.32 o 
  -4   0   2    13001.04    12930.91    237.93 o 
  -2   0   2     2770.10     2692.59     62.59 o 
   0   0   2     8705.12     8535.17     68.97 o 
   2   0   2      914.14      947.71     19.28 o 
   4   0   2    20739.33    20729.70    278.98 o 
   6   0   2       32.16       71.41     20.33 o 
   8   0   2     1335.41     1245.81     53.01 o 
  10   0   2     3153.19     2992.65    123.74 o 
  12   0   2     2821.09     2618.33    219.85 o 
  14   0   2     1058.27     1178.54    112.20 o 
 -16   1   2      897.41      880.33     56.03 o 
 -15   1   2      165.83      165.07     56.09 o 
 -14   1   2      253.79      275.67     49.75 o 
 -13   1   2      309.34      362.22     87.39 o 
 -12   1   2      954.55      979.36     52.14 o 
 -11   1   2      144.91      136.14     34.38 o 
 -10   1   2     1095.19     1103.22     40.48 o 
  -9   1   2       34.14       39.01      8.15 o 
  -8   1   2     5917.64     5999.89    107.04 o 
  -7   1   2     2810.56     2962.91     54.82 o 
  -6   1   2       15.36       13.36      5.77 o 
  -5   1   2        2.04        5.37      5.24 o 
  -4   1   2    12093.69    11837.39    206.28 o 
  -3   1   2    10724.36    10626.88    263.50 o 
  -2   1   2     5300.48     5051.13    136.33 o 
  -1   1   2     1634.36     1608.80     22.30 o 
   0   1   2     1315.34     1266.86     21.79 o 
   1   1   2       51.88       35.08      5.04 o 
   2   1   2     9597.09     9398.18     88.58 o 
   3   1   2      306.42      294.11      5.98 o 
   4   1   2      700.99      721.62     12.01 o 
   5   1   2       68.87       91.46      9.68 o 
   6   1   2     9718.83    10238.07    110.25 o 
   7   1   2     1482.89     1566.26     35.33 o 
   8   1   2     1081.90     1052.61     36.23 o 
   9   1   2       38.49       34.57      9.94 o 
  10   1   2     1467.65     1512.00     63.88 o 
  11   1   2       45.02       49.89     13.40 o 
  12   1   2     2838.13     2648.44    104.93 o 
  13   1   2       18.38       35.05     15.60 o 
  14   1   2       99.64       71.40     24.19 o 
  15   1   2        8.49       12.27     19.88 o 
 -15   2   2      375.24      347.07     49.14 o 
 -14   2   2       93.58       99.95     37.33 o 
 -13   2   2      371.04      350.38     84.09 o 
 -12   2   2       18.07       30.26     12.64 o 
 -11   2   2     1997.28     2027.99     66.34 o 
 -10   2   2     2640.55     2647.17     66.92 o 
  -9   2   2      279.06      323.24     48.66 o 
  -8   2   2       56.30       70.43     18.28 o 
  -7   2   2     2647.37     2863.17     73.02 o 
  -6   2   2     7058.30     7294.72     88.62 o 
  -5   2   2      475.00      441.48      9.61 o 
  -4   2   2      387.77      431.02     11.33 o 
  -3   2   2    13455.87    13432.23    173.88 o 
  -2   2   2       24.11       27.48      4.26 o 
  -1   2   2    11374.03    11381.87    111.76 o 
   0   2   2     5181.06     5215.41     30.36 o 
   1   2   2      898.81      937.09     15.57 o 
   2   2   2      423.71      468.14     10.42 o 
   3   2   2      291.48      267.46      7.85 o 
   4   2   2     6668.08     6730.19    105.54 o 
   5   2   2      944.64      828.42     17.95 o 
   6   2   2        6.44       12.59      5.94 o 
   7   2   2      294.91      282.56     30.29 o 
   8   2   2     2372.31     2405.09     71.80 o 
   9   2   2     4088.87     4086.26     88.36 o 
  10   2   2     1056.42     1052.45     38.99 o 
  11   2   2       24.11       27.92     16.97 o 
  12   2   2      362.19      368.87     90.52 o 
  13   2   2       90.89      102.87     36.87 o 
  14   2   2      838.57      884.40     55.69 o 
 -15   3   2        9.09       13.59     17.73 o 
 -14   3   2       40.99       36.80     16.98 o 
 -13   3   2      234.27      247.39     73.77 o 
 -12   3   2      794.32      836.55     43.53 o 
 -11   3   2      205.51      202.69     59.45 o 
 -10   3   2      139.29      150.34     38.32 o 
  -9   3   2     3477.57     3584.13    184.21 o 
  -8   3   2     2498.57     2635.73     75.03 o 
  -7   3   2     3664.88     3708.41    210.42 o 
  -6   3   2      418.71      358.05     23.50 o 
  -5   3   2     4583.32     4687.08    101.28 o 
  -4   3   2    14110.64    14538.10    151.49 o 
  -3   3   2       86.83       89.31      6.74 o 
  -2   3   2    10291.52    10293.56     61.04 o 
  -1   3   2     3771.43     3809.67     38.51 o 
   0   3   2     1064.10     1040.69     16.07 o 
   1   3   2     1813.84     1688.81     19.35 o 
   2   3   2     3153.12     3235.01     38.49 o 
   3   3   2      907.16      838.56     13.94 o 
   4   3   2      610.18      701.67     21.35 o 
   5   3   2     1998.28     2163.74     44.62 o 
   6   3   2     2367.44     2493.83     54.39 o 
   7   3   2     5482.28     5639.78    143.88 o 
   8   3   2      469.08      512.90     49.02 o 
   9   3   2      161.66      160.82     34.54 o 
  10   3   2     1066.53     1079.66     39.86 o 
  11   3   2      576.81      548.58     38.48 o 
  12   3   2       18.11       31.42     16.78 o 
  13   3   2       15.54       17.07     14.85 o 
  14   3   2        0.50       12.30     16.64 o 
 -15   4   2      316.82      313.55     59.20 o 
 -14   4   2       45.83       55.97     17.87 o 
 -13   4   2      153.65      151.92     50.71 o 
 -12   4   2      126.72      122.73     29.04 o 
 -11   4   2     1118.48     1151.94     49.25 o 
 -10   4   2      124.66      138.37     46.78 o 
  -9   4   2     4094.76     3928.80    107.60 o 
  -8   4   2       90.16       78.72     24.75 o 
  -7   4   2     2049.94     2067.30     62.20 o 
  -6   4   2        7.24       24.04     10.64 o 
  -5   4   2    29993.98    31584.80    496.65 o 
  -4   4   2     6421.64     6772.61    109.56 o 
  -3   4   2     1308.66     1412.54     22.34 o 
  -2   4   2     1401.80     1379.36     24.46 o 
  -1   4   2      686.56      625.23     11.88 o 
   0   4   2      138.70      135.99      5.88 o 
   1   4   2     3771.95     3774.02     27.73 o 
   2   4   2      374.15      396.72     10.85 o 
   3   4   2      307.92      221.82     10.14 o 
   4   4   2     3193.43     3574.84     60.37 o 
   5   4   2     5736.64     5353.69    157.42 o 
   6   4   2       38.43       41.10      7.12 o 
   7   4   2      803.18      793.38     43.76 o 
   8   4   2       86.57      103.96     26.68 o 
   9   4   2     5283.58     5428.11    196.78 o 
  10   4   2      809.41      788.21     37.71 o 
  11   4   2      249.33      254.75     68.86 o 
  12   4   2      134.74      118.64     37.63 o 
  13   4   2      311.94      335.07     56.10 o 
  14   4   2      870.44      838.68     54.71 o 
 -15   5   2      284.58      241.18     43.12 o 
 -14   5   2      302.10      232.12     85.06 o 
 -13   5   2     2017.58     2167.47     67.83 o 
 -12   5   2      316.38      283.85     68.15 o 
 -11   5   2      893.78      921.62     46.43 o 
 -10   5   2        2.47        7.24     15.51 o 
  -9   5   2    12208.58    13259.97    325.87 o 
  -8   5   2     1098.59     1193.29     51.28 o 
  -7   5   2     2059.05     1994.28     78.31 o 
  -6   5   2     2465.09     2455.99     52.84 o 
  -5   5   2       13.04       18.69      6.13 o 
  -4   5   2      332.22      381.71     13.83 o 
  -3   5   2     4063.81     3871.47     41.48 o 
  -2   5   2       43.16       72.26     11.31 o 
  -1   5   2      362.73      331.36      9.19 o 
   0   5   2        3.55       13.04      3.58 o 
   1   5   2     4910.07     4841.44     31.58 o 
   2   5   2      183.42      241.38     12.88 o 
   3   5   2     4426.19     4435.37     67.07 o 
   4   5   2     1309.96     1471.73     43.35 o 
   5   5   2     3824.23     3817.19     78.78 o 
   6   5   2      334.48      329.76     28.41 o 
   7   5   2     7107.35     7325.41    349.51 o 
   8   5   2      759.42      800.82     51.65 o 
   9   5   2     1442.19     1435.79     81.78 o 
  10   5   2      123.18      115.53     39.77 o 
  11   5   2     1237.34     1297.59     64.68 o 
  12   5   2       25.06       16.14     13.26 o 
  13   5   2      165.79      129.03     58.54 o 
  14   5   2        4.60       15.71     19.49 o 
 -14   6   2       10.50        8.54     15.02 o 
 -13   6   2       48.49       48.94     19.34 o 
 -12   6   2       48.80       67.74     20.35 o 
 -11   6   2     2137.54     2125.19    103.22 o 
 -10   6   2      179.59      185.85     54.05 o 
  -9   6   2      114.54      115.91     33.77 o 
  -8   6   2      434.66      424.82     28.34 o 
  -7   6   2      601.41      600.21     26.27 o 
  -6   6   2        8.21       12.94      5.20 o 
  -5   6   2     4338.02     4268.59     66.63 o 
  -4   6   2     1537.95     1617.68     35.14 o 
  -3   6   2       42.92       67.78     13.06 o 
  -2   6   2     2769.61     2872.25     45.19 o 
  -1   6   2     2151.50     2100.87     34.27 o 
   0   6   2     1314.24     1333.50     27.67 o 
   1   6   2     1233.62     1051.74     64.34 o 
   2   6   2     2750.04     3072.61     47.61 o 
   3   6   2     2956.48     3046.68     50.64 o 
   4   6   2     2966.79     2953.06     62.67 o 
   5   6   2     6639.52     6766.07    178.28 o 
   6   6   2        0.61        4.39     12.13 o 
   7   6   2        6.18       11.15      5.62 o 
   8   6   2      790.80      701.06     33.84 o 
   9   6   2     4659.59     4919.24    190.61 o 
  10   6   2      323.29      397.76    106.91 o 
  11   6   2       25.30       43.72     23.55 o 
  12   6   2       32.13       29.53     18.74 o 
  13   6   2      822.31      885.62     50.68 o 
 -14   7   2        3.40       10.39     13.53 o 
 -13   7   2      488.89      436.89     46.91 o 
 -12   7   2     1000.83     1022.48     76.37 o 
 -11   7   2      841.39      803.16     52.03 o 
 -10   7   2        7.51        5.38     15.75 o 
  -9   7   2     1019.91      959.29     45.87 o 
  -8   7   2      135.22      178.28     48.31 o 
  -7   7   2     4168.60     4204.17     93.75 o 
  -6   7   2       22.72       11.56     10.37 o 
  -5   7   2      376.08      401.36     17.94 o 
  -4   7   2      703.06      677.21     29.73 o 
  -3   7   2     3719.74     3748.51     59.09 o 
  -2   7   2     1846.66     1796.78     36.35 o 
  -1   7   2      526.48      595.83     27.22 o 
   0   7   2      252.81      194.81     13.61 o 
   1   7   2      752.91      723.65     30.42 o 
   2   7   2      878.71      853.84     32.82 o 
   3   7   2     1696.42     1656.01     39.53 o 
   4   7   2       51.85       94.22     21.56 o 
   5   7   2     2182.71     2074.94     59.87 o 
   6   7   2     2680.25     2595.79     76.98 o 
   7   7   2     2609.55     2572.49     64.59 o 
   8   7   2     2455.76     2305.19     76.24 o 
   9   7   2       20.06       26.17     20.51 o 
  10   7   2      909.89      840.28     49.15 o 
  11   7   2     1022.05     1048.97     59.35 o 
  12   7   2      597.65      550.29     47.38 o 
  13   7   2       94.21       77.55     32.63 o 
 -14   8   2      398.28      357.70     55.33 o 
 -13   8   2        6.83        6.76     21.73 o 
 -12   8   2       14.55       17.21     18.35 o 
 -11   8   2      312.10      303.86     72.61 o 
 -10   8   2     1457.83     1379.86     65.12 o 
  -9   8   2       27.47       29.59     14.88 o 
  -8   8   2       52.79       57.41     30.54 o 
  -7   8   2      793.06      729.55     39.06 o 
  -6   8   2     4598.60     4368.18    215.78 o 
  -5   8   2      153.09      110.48     20.32 o 
  -4   8   2      339.20      325.64     28.69 o 
  -3   8   2      289.85      316.81     26.17 o 
  -2   8   2     2232.00     2255.33     74.47 o 
  -1   8   2     1712.57     1821.05     51.65 o 
   0   8   2     6149.74     6482.05     75.47 o 
   1   8   2       16.48       13.63      7.68 o 
   2   8   2      726.53      668.13     30.26 o 
   3   8   2      339.04      305.63     33.68 o 
   4   8   2     4177.95     3908.14    156.25 o 
   5   8   2      439.29      446.50     34.85 o 
   6   8   2      688.49      677.83     43.03 o 
   7   8   2       49.18       36.15     15.94 o 
   8   8   2     2034.49     2153.00     88.92 o 
   9   8   2      168.14      214.00     75.46 o 
  10   8   2      423.15      427.36     46.40 o 
  11   8   2      102.23       84.38     34.14 o 
  12   8   2       72.92       55.66     27.43 o 
  13   8   2        3.25        7.61     25.17 o 
 -13   9   2        3.41       14.90     18.91 o 
 -12   9   2     1677.97     1929.88     85.39 o 
 -11   9   2       58.66       65.92     29.69 o 
 -10   9   2       27.23       25.21     20.73 o 
  -9   9   2        2.24        5.41     25.23 o 
  -8   9   2     2431.20     2498.55     97.98 o 
  -7   9   2      175.47      134.25     40.73 o 
  -6   9   2      145.63      149.83     40.72 o 
  -5   9   2        0.38       -4.33     18.92 o 
  -4   9   2     1327.44     1274.90     52.23 o 
  -3   9   2      307.58      296.79     64.26 o 
  -2   9   2     3003.01     2923.53     64.36 o 
  -1   9   2      622.50      582.24     25.34 o 
   0   9   2     3307.93     3342.25     63.41 o 
   1   9   2      174.01      202.28     15.33 o 
   2   9   2     4492.49     4476.93    104.02 o 
   3   9   2        2.27        6.19      9.45 o 
   4   9   2      213.23      190.81     15.50 o 
   5   9   2      157.60      143.54     45.95 o 
   6   9   2     2337.04     2353.42     78.08 o 
   7   9   2      628.30      557.79     37.96 o 
   8   9   2      586.54      627.57     37.41 o 
   9   9   2       89.51       57.92     25.43 o 
  10   9   2      384.28      349.57     58.46 o 
  11   9   2      324.97      244.15    144.98 o 
  12   9   2      418.45      416.61     67.92 o 
 -12  10   2      304.02      351.62     49.37 o 
 -11  10   2        5.48       15.00     17.67 o 
 -10  10   2     2185.33     2116.99     99.42 o 
  -9  10   2       99.36      107.65     36.69 o 
  -8  10   2      218.47      186.54     55.53 o 
  -7  10   2      309.15      247.72     49.08 o 
  -6  10   2     3054.90     2998.63     96.67 o 
  -5  10   2      381.53      299.18     59.97 o 
  -4  10   2      216.63      213.34     55.39 o 
  -3  10   2       22.81       31.38     14.53 o 
  -2  10   2     4810.46     4899.02    109.87 o 
  -1  10   2     4494.48     4567.86    145.59 o 
   0  10   2     3290.15     3296.61     80.35 o 
   1  10   2     2579.81     2555.86     67.09 o 
   2  10   2      673.11      643.15     41.71 o 
   3  10   2      297.61      285.73     30.22 o 
   4  10   2     7307.56     7330.27    365.32 o 
   5  10   2      397.08      304.68     30.28 o 
   6  10   2      634.27      642.64     38.23 o 
   7  10   2      119.03      105.84     35.11 o 
   8  10   2     1964.77     1965.65    100.88 o 
   9  10   2        3.39       35.10     30.03 o 
  10  10   2      572.74      565.69     54.18 o 
  11  10   2      111.33      105.94     72.59 o 
 -12  11   2      265.52      139.58    117.88 o 
 -11  11   2       17.57       14.73     22.70 o 
 -10  11   2      274.40      290.24    106.54 o 
  -9  11   2       93.26       80.86     35.69 o 
  -8  11   2     1330.84     1179.81     46.82 o 
  -7  11   2      421.04      414.78     49.35 o 
  -6  11   2       46.18       83.31     24.46 o 
  -5  11   2      291.00      285.29     68.90 o 
  -4  11   2      342.47      405.76     43.61 o 
  -3  11   2      138.54      170.12     45.63 o 
  -2  11   2      123.18      123.45     30.68 o 
  -1  11   2       17.81       20.75      9.85 o 
   0  11   2      300.26      270.32     59.56 o 
   1  11   2      395.35      382.67     28.59 o 
   2  11   2     5989.62     6182.97    160.73 o 
   3  11   2      900.99      904.41     39.54 o 
   4  11   2     1525.44     1296.43     48.12 o 
   5  11   2     1177.93     1145.95     61.62 o 
   6  11   2     2036.63     1973.78    110.28 o 
   7  11   2      411.22      383.66    141.14 o 
   8  11   2      210.06      257.09    127.09 o 
   9  11   2       10.34       21.66     22.34 o 
  10  11   2       46.32       30.52     29.94 o 
  11  11   2      263.24      154.37    144.58 o 
 -11  12   2      447.44      464.21    114.47 o 
 -10  12   2      490.85      345.55    187.91 o 
  -9  12   2       89.42      114.53     65.73 o 
  -8  12   2        2.55       10.24     20.61 o 
  -7  12   2      199.26      200.56     66.72 o 
  -6  12   2     1007.40      978.64     42.43 o 
  -5  12   2     2815.34     2891.90    150.14 o 
  -4  12   2      225.13      254.79     82.18 o 
  -3  12   2      451.96      411.83     37.13 o 
  -2  12   2      740.78      746.68     32.76 o 
  -1  12   2     2782.18     2897.45     94.15 o 
   0  12   2     1166.98     1128.01     38.53 o 
   1  12   2        6.68       15.60     12.96 o 
   2  12   2      116.25      105.68     34.09 o 
   3  12   2       75.98       95.40     35.40 o 
   4  12   2      567.88      551.11     33.26 o 
   5  12   2      246.38      241.27    105.90 o 
   6  12   2      239.42      196.66     85.26 o 
   7  12   2       19.46       31.80     18.50 o 
   8  12   2       94.24       73.92     30.26 o 
   9  12   2     1141.21     1238.75     91.30 o 
  10  12   2      328.33      248.46    149.88 o 
  -9  13   2     1446.57     1442.03    131.21 o 
  -8  13   2      197.98      161.10     69.46 o 
  -7  13   2     1169.65     1189.79     58.76 o 
  -6  13   2       27.26       32.44     19.65 o 
  -5  13   2      196.58      161.15     54.34 o 
  -4  13   2      262.19      262.74     89.11 o 
  -3  13   2     1438.57     1409.81     71.53 o 
  -2  13   2      171.80      197.50     48.56 o 
  -1  13   2      791.30      780.26     35.59 o 
   0  13   2      327.09      315.53     80.84 o 
   1  13   2     1574.38     1587.64     78.10 o 
   2  13   2      873.08      923.88     46.38 o 
   3  13   2      136.42      155.08     72.90 o 
   4  13   2        2.07       16.44     16.09 o 
   5  13   2     1005.15      912.28     55.37 o 
   6  13   2      400.25      393.02    119.51 o 
   7  13   2      991.45     1016.47     84.21 o 
   8  13   2        2.32        6.14     21.95 o 
  -8  14   2       55.01       66.71     27.23 o 
  -7  14   2      284.00      264.97    123.00 o 
  -6  14   2       51.78       22.08     20.83 o 
  -5  14   2     1290.86     1384.20     57.42 o 
  -4  14   2      387.73      311.92     46.92 o 
  -3  14   2      152.83      164.41     65.37 o 
  -2  14   2     1060.05     1042.83     51.43 o 
  -1  14   2     1209.34     1295.40     40.88 o 
   0  14   2      125.81      102.24     32.07 o 
   1  14   2      145.20      113.21     50.59 o 
   2  14   2      230.44      181.21     98.50 o 
   3  14   2     1976.31     2107.54    140.44 o 
   4  14   2      171.74      144.22     76.23 o 
   5  14   2     1913.42     1941.59    133.91 o 
   6  14   2       85.87       95.20     50.83 o 
   7  14   2      147.49      145.77     85.09 o 
  -6  15   2        6.91        0.83     28.74 o 
  -5  15   2        7.96       11.04     14.39 o 
  -4  15   2       44.60       20.94     13.83 o 
  -3  15   2     1834.14     1882.83     84.06 o 
  -2  15   2       19.54       30.68     14.79 o 
  -1  15   2       59.80       57.67     21.84 o 
   0  15   2       76.51       51.28     30.42 o 
   1  15   2     1555.72     1705.95     91.53 o 
   2  15   2       11.25       18.18     19.61 o 
   3  15   2      352.16      262.54    150.11 o 
   4  15   2      191.54      183.83     91.94 o 
   5  15   2       94.49       68.96     35.51 o 
  -3  16   2      216.47      219.07    117.66 o 
  -2  16   2       17.97        8.46     34.67 o 
  -1  16   2      517.45      534.12     70.08 o 
   0  16   2        9.38       16.76     13.80 o 
   1  16   2        9.55       18.24     18.60 o 
   2  16   2       77.01       52.71     48.79 o 
 -15   0   3        1.38        6.10     28.08 o 
 -13   0   3     3986.65     4053.22    188.00 o 
 -11   0   3     1171.08     1216.94     69.86 o 
  -9   0   3     5281.52     5873.59    175.92 o 
  -7   0   3    15256.94    17018.72    510.28 o 
  -3   0   3    13904.56    13387.44     97.69 o 
  -1   0   3     2950.84     2996.44    129.45 o 
   1   0   3    25978.30    23583.55    116.69 o 
   3   0   3    10330.58    10734.05    130.98 o 
   5   0   3      987.83      923.30     26.61 o 
   7   0   3     2852.83     2866.03     74.32 o 
   9   0   3        5.86       12.10      9.68 o 
  11   0   3     1363.22     1380.31     92.65 o 
  13   0   3      922.71      755.59    108.33 o 
 -16   1   3      179.94      147.04     76.10 o 
 -15   1   3      593.04      642.97     39.27 o 
 -14   1   3        2.28       17.24     10.70 o 
 -13   1   3      407.05      365.69     82.44 o 
 -12   1   3        8.13       15.60     13.65 o 
 -11   1   3     2159.31     2165.98     75.79 o 
 -10   1   3      944.21      921.52     28.37 o 
  -9   1   3      958.33      955.08     46.95 o 
  -8   1   3      326.62      383.58     24.86 o 
  -7   1   3     1452.26     1364.25     54.61 o 
  -6   1   3       27.22       26.33      6.45 o 
  -5   1   3     5471.05     5195.63     83.63 o 
  -4   1   3     2727.22     2730.78     42.73 o 
  -3   1   3     8055.95     8141.96     70.63 o 
  -2   1   3     7918.14     7954.45    103.90 o 
  -1   1   3     6529.15     6439.63     63.33 o 
   0   1   3      734.88      728.63     12.67 o 
   1   1   3      932.67      891.95     15.68 o 
   2   1   3      739.77      722.57     12.38 o 
   3   1   3     5126.33     5096.33     49.70 o 
   4   1   3     1953.06     1966.91     28.30 o 
   5   1   3     4020.40     3928.29     70.09 o 
   6   1   3      356.22      380.69     14.07 o 
   7   1   3      158.94      164.14     31.52 o 
   8   1   3      142.50      140.18     28.27 o 
   9   1   3     3570.45     3470.54     85.68 o 
  10   1   3       38.87       37.84     12.88 o 
  11   1   3       73.18       73.26     25.31 o 
  12   1   3       75.82       60.15     19.19 o 
  13   1   3     1359.27     1268.43     68.48 o 
  14   1   3        9.40       30.17     19.47 o 
 -16   2   3        3.79        8.42     14.48 o 
 -15   2   3        0.36        3.81     18.69 o 
 -14   2   3      665.53      624.71     38.27 o 
 -13   2   3      588.72      612.40     99.81 o 
 -12   2   3        9.62       16.49     14.70 o 
 -11   2   3       11.75       17.88     15.82 o 
 -10   2   3       21.33       18.97     13.71 o 
  -9   2   3     3654.32     3949.46    114.82 o 
  -8   2   3     3624.81     3518.81     71.80 o 
  -7   2   3     4047.23     3961.22     54.65 o 
  -6   2   3       67.72       77.35     16.27 o 
  -5   2   3     1563.05     1516.35     24.73 o 
  -4   2   3    10494.82    10544.29    124.23 o 
  -3   2   3    26013.66    24135.86    327.31 o 
  -2   2   3    12071.80    12461.13     99.49 o 
  -1   2   3     7220.59     7031.83    101.85 o 
   0   2   3     1353.71     1313.04     23.97 o 
   1   2   3     6886.55     6652.92     43.65 o 
   2   2   3     1067.87      996.77     19.04 o 
   3   2   3       13.06       20.96      3.76 o 
   4   2   3       64.85       66.81     10.06 o 
   5   2   3      112.04      104.23      9.94 o 
   6   2   3     5645.62     5848.27    112.86 o 
   7   2   3     3305.87     3445.95     80.96 o 
   8   2   3        4.06       16.03     11.94 o 
   9   2   3       56.88       49.23     14.69 o 
  10   2   3      153.66      155.46     30.06 o 
  11   2   3      194.99      191.62     54.16 o 
  12   2   3     1257.32     1270.79     58.62 o 
  13   2   3      122.15       86.07     39.71 o 
  14   2   3       80.06       80.63     41.99 o 
 -15   3   3      491.23      455.28     39.01 o 
 -14   3   3      396.91      397.37     37.86 o 
 -13   3   3        4.77       18.07     13.00 o 
 -12   3   3      243.68      252.44     72.95 o 
 -11   3   3      414.78      409.06     51.05 o 
 -10   3   3     2642.03     2836.30     70.38 o 
  -9   3   3       94.24      103.59     25.18 o 
  -8   3   3        6.59       10.93     13.47 o 
  -7   3   3     1329.48     1416.88     72.33 o 
  -6   3   3     1426.48     1293.92     47.24 o 
  -5   3   3       95.06       81.71      7.86 o 
  -4   3   3     4234.82     4178.91     39.41 o 
  -3   3   3     2776.57     2981.59     29.13 o 
  -2   3   3    21689.45    21453.58    213.06 o 
  -1   3   3       49.18       52.09      4.14 o 
   0   3   3     1148.16     1075.81     16.53 o 
   1   3   3      163.80      177.26      4.01 o 
   2   3   3     4971.35     5005.76     88.54 o 
   3   3   3     2529.65     2556.79     38.06 o 
   4   3   3     5165.34     5174.65     89.79 o 
   5   3   3     4175.53     3994.70     49.73 o 
   6   3   3     3490.20     3797.17    157.32 o 
   7   3   3      199.27      186.54     15.64 o 
   8   3   3     2042.94     2050.20     85.54 o 
   9   3   3      212.48      253.66     31.97 o 
  10   3   3      228.76      262.34     54.99 o 
  11   3   3       35.71       46.24     20.55 o 
  12   3   3      315.27      303.07     91.25 o 
  13   3   3       88.48       79.48     32.21 o 
  14   3   3       80.94       70.76     32.50 o 
 -15   4   3       38.37       25.46     15.00 o 
 -14   4   3      244.94      202.00     67.47 o 
 -13   4   3       31.16       25.28     15.26 o 
 -12   4   3     3454.85     3528.74    144.83 o 
 -11   4   3       96.94      101.65     21.92 o 
 -10   4   3     1154.10     1164.71     52.51 o 
  -9   4   3      641.78      623.90     49.87 o 
  -8   4   3     6917.68     7637.34    154.66 o 
  -7   4   3     2524.75     2521.43     68.68 o 
  -6   4   3       83.30      127.56     35.40 o 
  -5   4   3       14.58       15.04      5.55 o 
  -4   4   3     5121.78     5291.86     70.17 o 
  -3   4   3     5396.22     5845.59     78.55 o 
  -2   4   3     5126.58     5000.11     38.68 o 
  -1   4   3      705.55      729.52     13.04 o 
   0   4   3     5181.42     5211.47     71.79 o 
   1   4   3       72.40      105.97      9.67 o 
   2   4   3    20261.17    20876.47    159.22 o 
   3   4   3     4960.89     4937.66    147.08 o 
   4   4   3       20.59       29.54      7.54 o 
   5   4   3      804.99      805.00     30.59 o 
   6   4   3     5624.05     5660.62    138.77 o 
   7   4   3       32.18       29.88      7.85 o 
   8   4   3      295.53      247.96     63.57 o 
   9   4   3        6.56       19.51     14.03 o 
  10   4   3     2832.48     3003.98    115.32 o 
  11   4   3       93.90      100.02     27.68 o 
  12   4   3     1346.02     1415.64     70.39 o 
  13   4   3        0.21        5.96     19.10 o 
  14   4   3      256.47      208.61     94.13 o 
 -15   5   3        2.94        8.96     15.39 o 
 -14   5   3     1407.43     1460.33     54.52 o 
 -13   5   3        8.29       16.15     13.14 o 
 -12   5   3      685.41      762.24     41.98 o 
 -11   5   3     1397.39     1325.49     63.59 o 
 -10   5   3     7388.35     7577.73    324.98 o 
  -9   5   3       10.00       21.06     20.65 o 
  -8   5   3      254.66      270.21     59.17 o 
  -7   5   3       87.89      113.07     33.50 o 
  -6   5   3     8451.18     8878.69    110.50 o 
  -5   5   3      135.36      124.39     22.43 o 
  -4   5   3     3165.77     3593.98     46.30 o 
  -3   5   3     8459.67     9613.96    133.35 o 
  -2   5   3     8720.40     8898.73     76.62 o 
  -1   5   3       46.40       36.92      6.21 o 
   0   5   3     1296.54     1281.34     17.43 o 
   1   5   3        0.37        5.04      4.14 o 
   2   5   3     1418.64     1421.06     32.04 o 
   3   5   3      343.80      384.53     12.87 o 
   4   5   3     5855.32     5756.80     76.08 o 
   5   5   3     1219.83     1140.06     61.23 o 
   6   5   3        9.32        7.82      4.25 o 
   7   5   3      206.73      191.12     14.49 o 
   8   5   3     1388.60     1360.15     60.46 o 
   9   5   3     1787.81     1636.14     76.19 o 
  10   5   3      588.17      518.98     79.24 o 
  11   5   3       83.28       91.88     27.55 o 
  12   5   3     1198.29     1199.76     65.90 o 
  13   5   3      189.44      156.46     70.27 o 
 -15   6   3       55.59       69.24     26.47 o 
 -14   6   3       22.24       29.65     14.03 o 
 -13   6   3        3.94        8.59     12.56 o 
 -12   6   3     1168.63     1155.76     52.82 o 
 -11   6   3      989.36      894.40     46.40 o 
 -10   6   3      220.31      216.06     58.85 o 
  -9   6   3       90.06      110.46     37.28 o 
  -8   6   3     3233.72     3355.67     97.55 o 
  -7   6   3     3651.52     3807.55     87.79 o 
  -6   6   3      549.71      579.67     19.00 o 
  -5   6   3        3.57       15.82      5.87 o 
  -4   6   3     3803.88     3530.23     81.58 o 
  -3   6   3      230.42      231.41     12.76 o 
  -2   6   3      784.97      702.86     19.98 o 
  -1   6   3     1682.20     1851.09     37.18 o 
   0   6   3     4529.06     4694.20     56.02 o 
   1   6   3      561.77      671.67     21.46 o 
   2   6   3     1645.44     1364.91     45.60 o 
   3   6   3      349.58      377.72     13.75 o 
   4   6   3        8.89       23.42      7.69 o 
   5   6   3      402.53      435.84     18.45 o 
   6   6   3      821.51      777.49     30.64 o 
   7   6   3      166.63      182.36     17.90 o 
   8   6   3     4836.70     4941.76    161.43 o 
   9   6   3     1378.01     1189.14     44.60 o 
  10   6   3     1681.94     1671.20     94.85 o 
  11   6   3       47.44       49.75     24.31 o 
  12   6   3     1014.76      970.44     50.75 o 
  13   6   3        2.01        7.98     18.81 o 
 -14   7   3      243.82      159.87     85.96 o 
 -13   7   3       50.67       30.27     22.03 o 
 -12   7   3      114.33      100.83     38.68 o 
 -11   7   3      716.47      753.97     41.94 o 
 -10   7   3     3291.78     3410.36    125.72 o 
  -9   7   3     2743.52     2730.47     95.62 o 
  -8   7   3      208.72      198.08     11.67 o 
  -7   7   3     2710.26     2691.11     85.71 o 
  -6   7   3     1440.38     1509.64     47.77 o 
  -5   7   3     6658.81     6776.24    141.98 o 
  -4   7   3      942.65      876.12     34.51 o 
  -3   7   3       50.27       49.67     10.59 o 
  -2   7   3      146.36      118.01     16.31 o 
  -1   7   3     1742.34     1770.26     33.63 o 
   0   7   3     6480.38     6734.95     78.16 o 
   1   7   3      621.11      645.59     28.22 o 
   2   7   3     2611.81     2741.87     64.51 o 
   3   7   3     3039.82     3221.56     69.45 o 
   4   7   3      880.99      767.46     31.13 o 
   5   7   3     2547.72     2620.88     64.19 o 
   6   7   3      102.30      117.18     32.48 o 
   7   7   3     1785.52     1597.97     69.74 o 
   8   7   3     1232.70     1088.87     55.18 o 
   9   7   3      311.06      334.81     36.95 o 
  10   7   3      390.85      359.85     45.11 o 
  11   7   3       18.43       19.77     13.87 o 
  12   7   3      326.45      362.10     62.92 o 
  13   7   3      407.88      496.84     57.80 o 
 -14   8   3      119.46      112.69     54.42 o 
 -13   8   3     1232.02     1299.26     70.93 o 
 -12   8   3      110.28      129.07     47.90 o 
 -11   8   3      151.17      129.57     51.01 o 
 -10   8   3      320.21      334.50    108.43 o 
  -9   8   3     2421.48     2400.87     94.18 o 
  -8   8   3      352.15      324.75     47.17 o 
  -7   8   3     1698.91     1570.28     51.31 o 
  -6   8   3     1186.73     1106.36     38.44 o 
  -5   8   3      340.49      333.63     28.39 o 
  -4   8   3     1529.84     1503.87     62.15 o 
  -3   8   3     4391.78     4443.49     95.34 o 
  -2   8   3      252.64      228.74     18.69 o 
  -1   8   3        2.33        5.07      7.52 o 
   0   8   3      775.97      816.82     30.98 o 
   1   8   3     2010.52     1993.42     63.62 o 
   2   8   3      826.91      739.03     30.94 o 
   3   8   3      183.49      169.45     14.19 o 
   4   8   3      142.10      130.83     15.80 o 
   5   8   3     1176.68     1163.13     57.65 o 
   6   8   3       30.00       29.17     15.40 o 
   7   8   3     3414.28     3307.35    102.43 o 
   8   8   3      767.16      716.15     34.87 o 
   9   8   3      136.34       91.24     46.17 o 
  10   8   3       83.13       76.63     38.72 o 
  11   8   3      743.88      839.41     64.00 o 
  12   8   3       13.35       -0.05     27.60 o 
 -13   9   3      169.33      106.70     61.83 o 
 -12   9   3       15.37       18.86     16.80 o 
 -11   9   3     1913.15     2136.07    133.64 o 
 -10   9   3       11.14       17.05     22.64 o 
  -9   9   3      947.25      912.14     45.08 o 
  -8   9   3       22.84       19.14     15.12 o 
  -7   9   3     1247.38     1285.60     61.65 o 
  -6   9   3      218.58      305.36     69.40 o 
  -5   9   3     9712.54    10112.70    280.89 o 
  -4   9   3       56.81       46.63     17.68 o 
  -3   9   3      530.92      553.05     33.77 o 
  -2   9   3       40.31       43.90     12.67 o 
  -1   9   3     5994.32     6224.99    102.84 o 
   0   9   3     1355.82     1333.74     56.73 o 
   1   9   3      142.60      128.22     21.68 o 
   2   9   3      137.23      136.26     33.63 o 
   3   9   3     1542.96     1520.83     70.73 o 
   4   9   3      846.31      753.30     36.83 o 
   5   9   3      978.24      932.07     89.45 o 
   6   9   3        3.98        6.04     11.50 o 
   7   9   3      558.73      555.52     34.07 o 
   8   9   3        1.03       12.07     14.14 o 
   9   9   3      868.97      935.78     67.76 o 
  10   9   3        2.24       19.05     26.24 o 
  11   9   3        2.02       15.39     23.78 o 
  12   9   3       23.62       21.14     33.62 o 
 -13  10   3      648.32      669.00    178.82 o 
 -12  10   3        0.85       17.14     35.26 o 
 -11  10   3       39.52       28.86     20.56 o 
 -10  10   3        3.65       -6.40     23.90 o 
  -9  10   3     1605.28     1629.06     81.55 o 
  -8  10   3       96.19       81.07     27.37 o 
  -7  10   3     3012.30     2986.56    113.33 o 
  -6  10   3       49.65       51.55     14.10 o 
  -5  10   3     2471.79     2392.55     82.72 o 
  -4  10   3      151.03      187.56     52.74 o 
  -3  10   3     2049.75     2055.94     61.53 o 
  -2  10   3     1362.48     1316.60     45.84 o 
  -1  10   3      600.42      591.67     34.25 o 
   0  10   3     1550.72     1563.27     49.39 o 
   1  10   3     1030.79     1036.06     47.69 o 
   2  10   3       56.97       52.47     16.03 o 
   3  10   3       13.10        5.44     12.28 o 
   4  10   3       42.26       38.99     14.67 o 
   5  10   3     3627.21     3691.86    130.62 o 
   6  10   3      304.98      236.29     26.78 o 
   7  10   3     1873.59     1833.55    102.52 o 
   8  10   3      113.17      104.51     65.99 o 
   9  10   3       25.55       37.65     29.80 o 
  10  10   3        8.54       24.93     29.83 o 
  11  10   3     1197.56     1238.94    102.76 o 
 -12  11   3        9.38       26.41     21.36 o 
 -11  11   3     1576.39     1627.11     81.70 o 
 -10  11   3      669.11      710.67     74.44 o 
  -9  11   3      822.81      851.22     55.53 o 
  -8  11   3        5.64       27.89     15.60 o 
  -7  11   3     2469.52     2294.62    122.47 o 
  -6  11   3      572.64      534.82     38.31 o 
  -5  11   3     2067.15     2189.13     86.13 o 
  -4  11   3       39.73       44.97     18.91 o 
  -3  11   3      293.44      285.66     39.99 o 
  -2  11   3       90.53      125.02     31.31 o 
  -1  11   3       83.30       98.23     27.23 o 
   0  11   3      103.25      115.89     29.19 o 
   1  11   3     1800.47     1850.95     80.43 o 
   2  11   3     1017.09     1001.12     36.85 o 
   3  11   3     1412.93     1504.40     48.69 o 
   4  11   3      967.89      953.89     46.86 o 
   5  11   3     2936.02     2657.47    136.93 o 
   6  11   3      287.28      239.20     87.54 o 
   7  11   3      688.07      652.75     61.65 o 
   8  11   3      526.36      503.20     65.81 o 
   9  11   3     1267.88     1284.25     92.94 o 
  10  11   3      102.41       93.95     56.41 o 
 -11  12   3       20.70       18.66     16.97 o 
 -10  12   3        5.81        1.07     21.59 o 
  -9  12   3      356.22      312.35    117.82 o 
  -8  12   3      881.35      876.06     46.26 o 
  -7  12   3      765.98      807.66     44.22 o 
  -6  12   3      245.75      209.84     66.04 o 
  -5  12   3      178.96      169.12     55.50 o 
  -4  12   3     1196.33     1327.82     61.78 o 
  -3  12   3      946.99      956.70     46.19 o 
  -2  12   3      332.55      342.88     62.60 o 
  -1  12   3      130.54      140.55     40.74 o 
   0  12   3     1093.55     1110.21     55.73 o 
   1  12   3      165.12      172.00     47.19 o 
   2  12   3     2086.09     2122.58     98.96 o 
   3  12   3        8.06       11.26     14.43 o 
   4  12   3       15.92       17.47     25.52 o 
   5  12   3      376.83      361.56    122.03 o 
   6  12   3      514.53      664.46     60.51 o 
   7  12   3     1278.03     1278.38     89.15 o 
   8  12   3      169.14      161.54     91.18 o 
   9  12   3       48.79       48.69     40.90 o 
 -10  13   3      838.23      790.66     93.60 o 
  -9  13   3      152.12      138.11     61.88 o 
  -8  13   3        0.15        5.21     15.19 o 
  -7  13   3      349.59      365.97     59.20 o 
  -6  13   3      964.68      961.37     52.60 o 
  -5  13   3      646.80      611.90     44.15 o 
  -4  13   3       91.44       92.87     40.48 o 
  -3  13   3        6.32       11.53     13.00 o 
  -2  13   3     2106.32     2102.74     81.76 o 
  -1  13   3      177.79      170.99     46.09 o 
   0  13   3       82.50       75.79     20.95 o 
   1  13   3        1.96        7.07     10.29 o 
   2  13   3      514.42      518.58     46.70 o 
   3  13   3      976.21      941.55     62.23 o 
   4  13   3      661.88      688.37     60.82 o 
   5  13   3      184.44      148.18     65.78 o 
   6  13   3        6.03       29.62     20.50 o 
   7  13   3       22.59       26.30     26.10 o 
   8  13   3      795.25      916.79     86.38 o 
  -8  14   3     1661.90     1790.33    126.02 o 
  -7  14   3        5.11       -1.94     21.03 o 
  -6  14   3       65.93       54.18     27.29 o 
  -5  14   3        2.16       11.66     16.54 o 
  -4  14   3     1637.94     1695.78     80.39 o 
  -3  14   3       12.83        8.42     13.30 o 
  -2  14   3      843.35      872.82     41.30 o 
  -1  14   3       12.11       21.21     13.51 o 
   0  14   3     1443.79     1432.05     77.27 o 
   1  14   3        7.16       25.45     22.91 o 
   2  14   3     1210.24     1192.37     81.14 o 
   3  14   3       76.65       60.00     31.58 o 
   4  14   3       16.91       43.65     33.41 o 
   5  14   3       91.57       72.77     50.73 o 
   6  14   3     1277.81     1113.90    163.62 o 
   7  14   3      251.94      175.25    119.15 o 
  -6  15   3     1351.79     1350.13     99.39 o 
  -5  15   3      166.97      120.54     59.92 o 
  -4  15   3      215.01      209.30     67.29 o 
  -3  15   3        5.13       19.82     31.74 o 
  -2  15   3     1236.03     1218.07     69.03 o 
  -1  15   3      307.94      307.48     82.63 o 
   0  15   3     1396.07     1435.37     76.59 o 
   1  15   3       26.31       26.91     22.46 o 
   2  15   3       24.74       27.23     34.18 o 
   3  15   3        3.69       15.69     15.56 o 
   4  15   3     1700.41     1880.96    133.79 o 
   5  15   3      270.60      156.53    109.15 o 
  -3  16   3       99.39       61.42     40.14 o 
  -2  16   3      878.94      866.90     63.69 o 
  -1  16   3       24.07       22.85     18.31 o 
   0  16   3      472.34      335.34    174.76 o 
   1  16   3      549.16      557.03     88.42 o 
   2  16   3       54.33       49.86     36.18 o 
 -16   0   4      979.24     1034.14     83.88 o 
 -14   0   4      967.50      849.57     59.03 o 
 -12   0   4     3799.28     3916.41    169.97 o 
 -10   0   4     2912.87     3042.96    107.80 o 
  -8   0   4      416.95      507.57     31.86 o 
  -6   0   4    25012.81    25362.18    237.18 o 
  -4   0   4       68.87       53.60     12.60 o 
  -2   0   4    71113.59    61927.50    254.56 o 
   0   0   4    25869.32    24522.91    104.80 o 
   2   0   4    22130.71    21791.95    149.53 o 
   4   0   4     1279.52     1148.01     25.13 o 
   6   0   4     1396.40     1600.57     38.98 o 
   8   0   4     2409.28     2281.51    163.78 o 
  10   0   4      493.74      530.28     59.30 o 
  12   0   4      207.54      192.51     77.20 o 
  14   0   4      215.73      196.96     92.99 o 
 -16   1   4       26.40       43.14     20.50 o 
 -15   1   4       69.79       43.22     24.24 o 
 -14   1   4     1526.75     1574.90     46.55 o 
 -13   1   4      205.27      160.58     43.74 o 
 -12   1   4     3436.57     3380.88    112.26 o 
 -11   1   4      587.08      547.49     29.26 o 
 -10   1   4       80.14       81.49     22.40 o 
  -9   1   4      152.20      163.06     41.52 o 
  -8   1   4     2908.61     2715.27    139.53 o 
  -7   1   4       11.50        7.86      6.77 o 
  -6   1   4     4286.58     4789.80     70.80 o 
  -5   1   4      127.50      152.35      9.16 o 
  -4   1   4     1508.71     1379.97     26.18 o 
  -3   1   4      394.07      386.93      6.59 o 
  -2   1   4     3682.23     3790.71     56.48 o 
  -1   1   4    16264.67    15947.47    136.01 o 
   0   1   4    40524.12    36198.75    168.99 o 
   1   1   4     6513.05     6673.17     47.33 o 
   2   1   4     1704.27     1617.36     16.16 o 
   3   1   4     3275.04     3440.99     37.34 o 
   4   1   4     1813.98     1792.89     27.59 o 
   5   1   4      553.70      534.67     14.29 o 
   6   1   4     4736.66     4737.41     82.63 o 
   7   1   4       74.85       80.86     18.35 o 
   8   1   4       90.92      104.14     24.93 o 
   9   1   4      246.34      294.03     57.62 o 
  10   1   4     2307.63     2505.05     84.16 o 
  11   1   4      981.78     1044.91     43.70 o 
  12   1   4      435.43      429.55     40.75 o 
  13   1   4        0.89        8.85     16.15 o 
  14   1   4      251.77      224.01     45.58 o 
 -16   2   4      252.64      204.86     74.50 o 
 -15   2   4       56.49       49.65     17.29 o 
 -14   2   4        4.66       16.89     16.36 o 
 -13   2   4       92.41       82.22     25.81 o 
 -12   2   4      691.16      702.62     34.56 o 
 -11   2   4      550.18      663.42     34.16 o 
 -10   2   4      994.19      948.47     71.62 o 
  -9   2   4      851.70      880.37     31.09 o 
  -8   2   4       11.48       17.27      5.54 o 
  -7   2   4      859.52      863.47     34.44 o 
  -6   2   4     2186.45     2056.81     60.50 o 
  -5   2   4       33.25       23.30      4.57 o 
  -4   2   4     1669.74     1794.83     16.03 o 
  -3   2   4     4652.06     4519.91     64.84 o 
  -2   2   4    15449.62    14998.74    158.51 o 
  -1   2   4     5464.69     5345.47     30.51 o 
   0   2   4     2314.72     2287.32     27.85 o 
   1   2   4     1630.94     1633.94     17.46 o 
   2   2   4     1226.12     1121.48     16.09 o 
   3   2   4     1533.78     1491.12     20.25 o 
   4   2   4     8248.85     8475.92     74.02 o 
   5   2   4       45.75       40.62      8.36 o 
   6   2   4       25.75       30.97     10.40 o 
   7   2   4      102.36      106.02     19.45 o 
   8   2   4     1315.38     1359.10     51.00 o 
   9   2   4      847.33      810.94     32.34 o 
  10   2   4      142.16      162.63     42.37 o 
  11   2   4      510.20      539.49     40.97 o 
  12   2   4       15.35        7.96     13.09 o 
  13   2   4      187.03      195.09     63.50 o 
  14   2   4      327.02      312.41     60.84 o 
 -16   3   4        9.04       15.23     14.52 o 
 -15   3   4      349.14      314.32     46.43 o 
 -14   3   4      250.70      196.12     65.46 o 
 -13   3   4      266.36      310.10     83.81 o 
 -12   3   4     2229.92     2108.95     99.49 o 
 -11   3   4       15.21       29.81     11.87 o 
 -10   3   4        3.77       17.60     10.74 o 
  -9   3   4     5439.82     5652.51    109.11 o 
  -8   3   4      640.66      655.39     27.16 o 
  -7   3   4     3370.44     3441.89     51.38 o 
  -6   3   4     1478.83     1606.75     30.09 o 
  -5   3   4     7509.75     7665.79     86.39 o 
  -4   3   4       67.00       50.48      7.86 o 
  -3   3   4    13663.81    13580.96    161.13 o 
  -2   3   4      922.19      970.76     15.26 o 
  -1   3   4      934.97      867.93     13.81 o 
   0   3   4     1598.53     1553.08     17.94 o 
   1   3   4    10102.50    10247.60    125.67 o 
   2   3   4     3243.69     3270.36     34.34 o 
   3   3   4     4228.90     4303.72     61.41 o 
   4   3   4       28.64       22.93      6.54 o 
   5   3   4     6415.42     6556.14    204.56 o 
   6   3   4      482.44      475.27     17.07 o 
   7   3   4      686.69      697.53     32.07 o 
   8   3   4      158.04      172.78     48.99 o 
   9   3   4       28.83       24.76     14.95 o 
  10   3   4      875.03      826.32     42.16 o 
  11   3   4      138.79      172.42     48.26 o 
  12   3   4     1256.01     1175.72     58.31 o 
  13   3   4        9.65       15.71     14.55 o 
  14   3   4      326.03      169.95     86.65 o 
 -15   4   4      198.28      157.49     83.64 o 
 -14   4   4      444.58      361.56     34.21 o 
 -13   4   4       47.48       41.36     18.93 o 
 -12   4   4       74.55       79.62     25.62 o 
 -11   4   4     1937.89     2023.10     62.95 o 
 -10   4   4      132.05      137.00     42.04 o 
  -9   4   4     4185.65     4296.91    119.48 o 
  -8   4   4      520.69      516.65     42.82 o 
  -7   4   4     3808.00     3783.89    162.29 o 
  -6   4   4       29.41       29.69      7.11 o 
  -5   4   4    10391.47    11114.12    107.96 o 
  -4   4   4      569.29      557.81     13.48 o 
  -3   4   4     2050.34     2073.01     20.00 o 
  -2   4   4      314.89      308.99      7.82 o 
  -1   4   4     5747.69     5496.21     49.91 o 
   0   4   4       14.82       18.23      2.83 o 
   1   4   4        1.02        7.62      1.82 o 
   2   4   4      241.46      219.12     10.66 o 
   3   4   4    13108.79    13418.95    481.12 o 
   4   4   4      297.02      253.85     15.04 o 
   5   4   4      437.01      399.96     13.36 o 
   6   4   4       32.93       27.95      7.12 o 
   7   4   4     1612.73     1649.21     53.42 o 
   8   4   4      273.50      244.36     40.16 o 
   9   4   4      449.43      500.56     44.93 o 
  10   4   4       90.32       90.79     21.19 o 
  11   4   4       12.65       15.76     10.57 o 
  12   4   4      124.59      129.23     49.13 o 
  13   4   4     1586.61     1643.95     83.06 o 
 -15   5   4       38.86       32.88     15.78 o 
 -14   5   4      247.72      190.54     67.84 o 
 -13   5   4     1482.77     1609.71     46.50 o 
 -12   5   4      145.31      149.33     35.55 o 
 -11   5   4       17.57       16.80     14.42 o 
 -10   5   4      769.48      801.74     42.73 o 
  -9   5   4     9355.14    10488.74    596.55 o 
  -8   5   4      421.70      437.51     64.91 o 
  -7   5   4     2600.26     2550.63     69.97 o 
  -6   5   4      426.78      442.69     17.62 o 
  -5   5   4     8411.53     9238.44     99.23 o 
  -4   5   4      328.07      313.10     12.10 o 
  -3   5   4     4340.66     3926.75     50.44 o 
  -2   5   4      134.06      130.17     10.85 o 
  -1   5   4      401.07      381.35     10.28 o 
   0   5   4      462.79      524.32     14.71 o 
   1   5   4    13340.18    13846.46    199.80 o 
   2   5   4     1153.58     1353.10     31.21 o 
   3   5   4     1619.07     1871.43     70.24 o 
   4   5   4      787.57      795.46     33.46 o 
   5   5   4     2038.51     1980.05     64.96 o 
   6   5   4     1584.92     1583.15     54.79 o 
   7   5   4     2467.29     2486.94     52.08 o 
   8   5   4      297.94      291.04     10.23 o 
   9   5   4      130.26      138.94     42.57 o 
  10   5   4      451.89      395.14     42.94 o 
  11   5   4       67.68       83.08     27.34 o 
  12   5   4      656.36      582.04     36.99 o 
  13   5   4       15.55       11.46     16.22 o 
 -15   6   4       86.70       81.76     33.85 o 
 -14   6   4       51.74       42.23     20.74 o 
 -13   6   4        3.21        8.03     13.26 o 
 -12   6   4       16.47       36.67     19.86 o 
 -11   6   4      365.67      404.68     71.32 o 
 -10   6   4      319.88      334.49     65.45 o 
  -9   6   4      486.72      535.66     44.97 o 
  -8   6   4      853.59      885.81     48.03 o 
  -7   6   4     2367.98     2464.84     64.32 o 
  -6   6   4     2603.84     2604.37     52.07 o 
  -5   6   4     6769.45     6945.70     89.42 o 
  -4   6   4        2.20        4.20      5.86 o 
  -3   6   4      988.59      921.73     30.51 o 
  -2   6   4     2893.52     3014.36     43.01 o 
  -1   6   4    11745.26    12193.16    119.76 o 
   0   6   4     2176.48     2129.87     36.31 o 
   1   6   4      192.78      197.42     11.44 o 
   2   6   4       37.36       41.20     10.38 o 
   3   6   4     1818.87     1776.77     41.00 o 
   4   6   4      117.76       94.83     23.78 o 
   5   6   4     2390.02     2260.89     61.77 o 
   6   6   4        0.51        1.47      7.21 o 
   7   6   4       25.27       28.85     11.15 o 
   8   6   4      301.55      289.58     81.46 o 
   9   6   4     2929.22     2869.66    126.99 o 
  10   6   4       46.57       27.88     14.87 o 
  11   6   4       30.45       36.20     18.08 o 
  12   6   4       98.19       90.68     36.10 o 
  13   6   4     1244.80     1342.96     98.45 o 
 -14   7   4      321.22      359.79     50.49 o 
 -13   7   4      636.21      638.82     43.70 o 
 -12   7   4      717.57      742.40     47.66 o 
 -11   7   4      103.42      101.75     33.81 o 
 -10   7   4      634.85      670.31     45.35 o 
  -9   7   4      248.58      280.92     66.80 o 
  -8   7   4       91.84       84.45     19.35 o 
  -7   7   4     1443.76     1340.68     43.70 o 
  -6   7   4       76.27       86.76     20.07 o 
  -5   7   4      349.10      337.30     23.63 o 
  -4   7   4     3161.51     3208.32     55.03 o 
  -3   7   4     4135.06     4364.38     56.68 o 
  -2   7   4      618.15      619.43     25.64 o 
  -1   7   4      236.16      258.27     16.70 o 
   0   7   4    11550.04    12289.74    127.96 o 
   1   7   4     3354.19     3292.07     38.87 o 
   2   7   4     2266.41     2278.01     84.24 o 
   3   7   4      206.47      177.40     13.86 o 
   4   7   4      125.32      122.64     17.19 o 
   5   7   4     1599.02     1509.69     51.61 o 
   6   7   4      189.48      222.02     15.32 o 
   7   7   4      146.02      166.38     45.77 o 
   8   7   4       27.69       16.62     16.81 o 
   9   7   4       48.31       66.21     21.60 o 
  10   7   4      750.97      744.48     44.76 o 
  11   7   4     1067.94     1100.14     74.76 o 
  12   7   4       73.22       58.79     40.84 o 
 -14   8   4      168.67      102.86     52.52 o 
 -13   8   4       60.16       47.35     26.00 o 
 -12   8   4       42.16       60.19     24.43 o 
 -11   8   4      436.97      500.30     44.15 o 
 -10   8   4     3022.95     2944.48    139.59 o 
  -9   8   4      397.22      382.62     31.66 o 
  -8   8   4      149.40      150.48     39.38 o 
  -7   8   4     2081.04     1949.23    114.00 o 
  -6   8   4     4564.43     4598.90    120.43 o 
  -5   8   4      440.63      429.19     34.46 o 
  -4   8   4       59.83       59.01     15.57 o 
  -3   8   4      351.92      401.95     25.77 o 
  -2   8   4     3143.59     2998.78     62.55 o 
  -1   8   4      808.59      781.93     30.13 o 
   0   8   4     1436.44     1385.61     43.02 o 
   1   8   4       13.27       12.48      8.17 o 
   2   8   4      584.62      554.06     17.09 o 
   3   8   4      558.89      511.31     17.69 o 
   4   8   4     3664.09     3712.44     83.41 o 
   5   8   4      179.48      157.38     41.76 o 
   6   8   4      679.93      602.14     49.09 o 
   7   8   4      285.59      274.51     55.29 o 
   8   8   4      404.92      414.46     38.05 o 
   9   8   4      470.83      402.60     40.92 o 
  10   8   4      150.35      168.06     92.28 o 
  11   8   4       10.21       14.78     36.20 o 
  12   8   4     1096.31     1088.90     96.89 o 
 -13   9   4       35.54       32.90     20.13 o 
 -12   9   4      221.56      190.59     90.56 o 
 -11   9   4        6.16        1.98     22.90 o 
 -10   9   4       91.79      107.12     34.86 o 
  -9   9   4       39.38       29.69     14.98 o 
  -8   9   4     1612.91     1655.30     52.29 o 
  -7   9   4       11.55        9.95     13.35 o 
  -6   9   4      351.66      327.52     39.27 o 
  -5   9   4       80.69       66.89     22.09 o 
  -4   9   4     5850.09     6174.80    133.84 o 
  -3   9   4       33.75       50.01     16.79 o 
  -2   9   4      746.76      693.11     32.74 o 
  -1   9   4      158.09      150.38     25.92 o 
   0   9   4     5346.16     5380.41     80.78 o 
   1   9   4     1505.74     1532.37     46.01 o 
   2   9   4     4560.45     4582.01    101.33 o 
   3   9   4        2.01        8.68      6.58 o 
   4   9   4      630.50      595.58     27.54 o 
   5   9   4      693.64      614.45     28.97 o 
   6   9   4      546.12      575.93     29.20 o 
   7   9   4        1.79        7.25     15.73 o 
   8   9   4       33.64       44.97     23.47 o 
   9   9   4       13.37       29.28     17.96 o 
  10   9   4      520.37      576.46     97.13 o 
  11   9   4      396.83      374.35     67.56 o 
 -13  10   4       51.26       52.55     37.44 o 
 -12  10   4      183.72      139.14     62.84 o 
 -11  10   4       42.66       59.22     27.18 o 
 -10  10   4      776.84      727.40     48.04 o 
  -9  10   4        1.46        4.68     19.76 o 
  -8  10   4       34.03       39.69     18.18 o 
  -7  10   4       18.92       35.31     14.66 o 
  -6  10   4     1739.76     1763.56     78.42 o 
  -5  10   4      131.29      108.23     33.86 o 
  -4  10   4      604.87      562.52     30.99 o 
  -3  10   4      453.90      453.82     39.37 o 
  -2  10   4     7739.40     8104.79    158.01 o 
  -1  10   4       44.35       51.96     14.68 o 
   0  10   4     1604.71     1649.14     45.66 o 
   1  10   4       80.25       67.19     20.64 o 
   2  10   4     1068.08     1022.83     30.73 o 
   3  10   4      168.11      133.36     34.80 o 
   4  10   4     1114.07     1278.12     61.19 o 
   5  10   4      302.55      264.03     41.81 o 
   6  10   4       31.01       28.64     19.34 o 
   7  10   4       63.35       66.21     35.31 o 
   8  10   4     1082.19     1130.29     70.22 o 
   9  10   4      214.96      227.96     80.34 o 
  10  10   4        4.18       27.19     25.91 o 
  11  10   4        0.27      -24.00     51.54 o 
 -12  11   4      226.74      214.19    102.25 o 
 -11  11   4        9.20       -0.27     19.78 o 
 -10  11   4      162.13      135.57     81.68 o 
  -9  11   4      393.26      378.22     75.76 o 
  -8  11   4     1227.87     1261.20     51.89 o 
  -7  11   4      415.04      390.62     47.69 o 
  -6  11   4      176.50      185.08     66.52 o 
  -5  11   4      422.43      445.18     37.48 o 
  -4  11   4     5741.26     5872.05    151.91 o 
  -3  11   4      986.92      959.75     32.27 o 
  -2  11   4      272.14      251.08     30.18 o 
  -1  11   4      416.90      436.29     29.88 o 
   0  11   4      659.22      680.13     32.26 o 
   1  11   4     1017.91     1025.08     46.18 o 
   2  11   4     3226.88     3382.19    118.14 o 
   3  11   4        1.95       25.49     23.09 o 
   4  11   4      351.66      257.00     49.78 o 
   5  11   4       96.02      112.65     47.24 o 
   6  11   4     1559.27     1476.56     94.72 o 
   7  11   4       99.49       95.15     46.78 o 
   8  11   4       29.08       23.86     23.44 o 
   9  11   4       38.44       61.25     32.30 o 
  10  11   4       29.28        4.40     20.11 o 
 -11  12   4      317.03      342.40     62.46 o 
 -10  12   4      683.11      740.33     68.34 o 
  -9  12   4      464.09      482.60     60.54 o 
  -8  12   4        4.00       12.92     19.34 o 
  -7  12   4      423.76      425.50    110.80 o 
  -6  12   4      657.76      715.16     53.12 o 
  -5  12   4     1022.72     1013.59     41.38 o 
  -4  12   4        3.56       11.17     14.65 o 
  -3  12   4      310.04      337.02     69.14 o 
  -2  12   4     2867.40     2980.26    114.95 o 
  -1  12   4     3365.28     3462.03    132.62 o 
   0  12   4      232.34      243.38     27.69 o 
   1  12   4       91.60       86.22     29.52 o 
   2  12   4       64.96       85.54     28.17 o 
   3  12   4      897.06      979.23     65.06 o 
   4  12   4       53.75       75.88     37.79 o 
   5  12   4      171.88      216.82     91.36 o 
   6  12   4       21.73       46.92     34.44 o 
   7  12   4        8.14       20.14     32.72 o 
   8  12   4      693.70      650.84     63.36 o 
   9  12   4      389.02      366.12     72.34 o 
 -10  13   4      606.17      566.75     50.40 o 
  -9  13   4      456.54      498.13     45.01 o 
  -8  13   4      123.14      125.55     51.34 o 
  -7  13   4      587.48      549.84     58.66 o 
  -6  13   4       39.29       41.97     15.50 o 
  -5  13   4      456.96      491.42     53.13 o 
  -4  13   4      935.16      965.37     43.79 o 
  -3  13   4      749.63      778.41     37.61 o 
  -2  13   4      264.99      256.17     28.03 o 
  -1  13   4      266.25      242.01     29.48 o 
   0  13   4      696.96      669.63     58.56 o 
   1  13   4      942.29     1080.38     74.68 o 
   2  13   4      531.85      551.42     56.93 o 
   3  13   4       32.91       36.06     23.54 o 
   4  13   4       84.95       56.73     29.00 o 
   5  13   4      827.64      853.33     67.51 o 
   6  13   4      332.56      325.50    126.35 o 
   7  13   4       35.99       40.72     39.71 o 
   8  13   4        9.67       11.84     28.19 o 
  -8  14   4       23.58       13.35     19.21 o 
  -7  14   4     1061.11     1076.75     59.77 o 
  -6  14   4       83.08       65.80     34.63 o 
  -5  14   4     1601.55     1697.55     66.43 o 
  -4  14   4        3.44        7.02     16.95 o 
  -3  14   4      216.07      242.96     62.34 o 
  -2  14   4        3.48        7.92     27.45 o 
  -1  14   4     3071.42     3110.92     88.12 o 
   0  14   4      981.05      919.94     86.70 o 
   1  14   4       85.50       97.69     46.97 o 
   2  14   4      188.20      182.57     74.56 o 
   3  14   4     2695.24     2736.19    127.52 o 
   4  14   4       43.59       19.58     23.89 o 
   5  14   4      297.78      212.49    139.83 o 
   6  14   4      321.58      246.06    159.79 o 
  -6  15   4      223.63      165.65     74.27 o 
  -5  15   4      631.51      615.40     75.25 o 
  -4  15   4        6.40       15.81     17.07 o 
  -3  15   4      837.20      886.51     78.36 o 
  -2  15   4       88.96       74.54     33.01 o 
  -1  15   4       12.43       32.97     27.05 o 
   0  15   4      191.47      174.69     82.55 o 
   1  15   4     1600.68     1725.70    103.31 o 
   2  15   4       40.38       29.71     26.55 o 
   3  15   4        4.31        7.33     30.30 o 
   4  15   4        6.38       31.23     25.92 o 
  -3  16   4      112.81       63.20     39.80 o 
  -2  16   4       20.21       32.15     27.88 o 
  -1  16   4      301.07      273.61    124.93 o 
   0  16   4        2.33        3.80     19.88 o 
   1  16   4      216.11      164.34     99.35 o 
 -15   0   5      161.57      172.60    114.61 o 
 -13   0   5       35.86       28.38     31.14 o 
 -11   0   5      714.42      654.01     46.52 o 
  -9   0   5     1206.60     1070.83     58.01 o 
  -7   0   5     1199.30     1327.86     73.27 o 
  -5   0   5    19991.63    21671.84    156.67 o 
  -3   0   5    29078.20    29103.64    812.56 o 
  -1   0   5    16458.97    17175.29    145.57 o 
   1   0   5     1627.05     1499.94     23.05 o 
   3   0   5      325.12      349.41     13.41 o 
   5   0   5     2728.81     2547.88     51.68 o 
   7   0   5      122.97      126.32     31.16 o 
   9   0   5     1355.02     1403.78     81.69 o 
  11   0   5     1664.39     1746.07    104.26 o 
  13   0   5      202.23      154.09     84.30 o 
 -16   1   5       17.40       17.80     12.90 o 
 -15   1   5      484.22      514.75     41.98 o 
 -14   1   5      113.02      112.43     41.10 o 
 -13   1   5      317.90      322.13     71.77 o 
 -12   1   5        3.49        9.22     13.57 o 
 -11   1   5     2381.41     2493.99     80.41 o 
 -10   1   5       44.94       53.54     18.89 o 
  -9   1   5       22.58       35.86     10.40 o 
  -8   1   5       40.68       63.59     15.59 o 
  -7   1   5     5588.67     5727.10    116.16 o 
  -6   1   5       94.75      127.71     12.89 o 
  -5   1   5    10416.39    10719.27    165.98 o 
  -4   1   5     2839.37     2963.23     60.16 o 
  -3   1   5      968.65      927.98     16.65 o 
  -2   1   5      480.96      536.19     11.08 o 
  -1   1   5    49244.75    44726.57    273.16 o 
   0   1   5    17378.56    16962.55    181.34 o 
   1   1   5      521.98      591.92     12.18 o 
   2   1   5     4402.16     4689.73     41.90 o 
   3   1   5     3775.54     3627.15     52.55 o 
   4   1   5      971.51      977.42     23.86 o 
   5   1   5      145.49      198.20     13.36 o 
   6   1   5      258.46      274.46     19.37 o 
   7   1   5     2203.39     2374.81     60.26 o 
   8   1   5     1333.09     1475.22     61.37 o 
   9   1   5       92.08      111.63     26.31 o 
  10   1   5        4.04        7.94     12.61 o 
  11   1   5      178.41      171.07     44.91 o 
  12   1   5      233.41      185.47     68.11 o 
  13   1   5      584.17      592.52     48.28 o 
 -16   2   5       95.76       60.68     26.28 o 
 -15   2   5       39.89       39.33     13.62 o 
 -14   2   5      561.99      581.06     41.33 o 
 -13   2   5      183.52      215.96     62.82 o 
 -12   2   5     1875.90     1867.97     50.79 o 
 -11   2   5      304.26      315.79      9.44 o 
 -10   2   5      303.49      312.81     22.77 o 
  -9   2   5     2604.39     2625.29     51.08 o 
  -8   2   5     2158.55     2199.36     40.69 o 
  -7   2   5      204.14      156.08     14.23 o 
  -6   2   5      419.29      407.52     14.31 o 
  -5   2   5     4392.19     4505.65     68.35 o 
  -4   2   5      625.32      556.50     18.34 o 
  -3   2   5    16593.79    16044.90    145.79 o 
  -2   2   5      454.62      473.82      9.37 o 
  -1   2   5      132.77      142.97      6.69 o 
   0   2   5       53.19       45.53      6.11 o 
   1   2   5     8524.36     8391.38    103.61 o 
   2   2   5     2643.45     2607.68     31.72 o 
   3   2   5       94.68       97.19      8.20 o 
   4   2   5      785.29      775.99     26.24 o 
   5   2   5     3518.66     3715.53     44.82 o 
   6   2   5     1210.37     1116.72     60.08 o 
   7   2   5      740.24      713.05     27.60 o 
   8   2   5      172.09      215.30     47.09 o 
   9   2   5      653.78      606.05     55.25 o 
  10   2   5      285.09      294.54     38.79 o 
  11   2   5     1265.89     1351.19     56.06 o 
  12   2   5       42.78       69.66     23.95 o 
  13   2   5       17.31       15.98     15.23 o 
 -16   3   5      500.70      487.11     43.88 o 
 -15   3   5      260.85      218.84     70.23 o 
 -14   3   5      165.30      166.31     46.35 o 
 -13   3   5      161.33      187.44     58.13 o 
 -12   3   5     1185.23     1186.84     56.04 o 
 -11   3   5      237.01      212.61     30.74 o 
 -10   3   5       22.43       34.97     12.94 o 
  -9   3   5       82.10       70.49     13.86 o 
  -8   3   5     2022.46     2113.70     67.60 o 
  -7   3   5     1497.40     1490.10     32.22 o 
  -6   3   5     3681.84     3499.41     47.57 o 
  -5   3   5     9179.18     9415.35     96.93 o 
  -4   3   5      266.10      265.03      8.33 o 
  -3   3   5      390.58      415.38      7.78 o 
  -2   3   5    11055.36    11245.76    150.92 o 
  -1   3   5     5207.21     5325.36     38.28 o 
   0   3   5     6330.76     6260.32    154.20 o 
   1   3   5       40.19       38.86      7.72 o 
   2   3   5     3389.48     3481.33     95.75 o 
   3   3   5     1190.87     1126.01     27.59 o 
   4   3   5      470.53      433.96     12.92 o 
   5   3   5       80.80       86.50     20.58 o 
   6   3   5      341.67      356.15     20.21 o 
   7   3   5      296.57      281.91     15.97 o 
   8   3   5     2037.53     2191.93     64.76 o 
   9   3   5     1046.82     1086.62     57.98 o 
  10   3   5       39.97       58.20     21.45 o 
  11   3   5      304.17      312.67     81.03 o 
  12   3   5      756.40      654.89     50.89 o 
  13   3   5      122.61       94.39     40.43 o 
 -16   4   5       50.90       37.60     25.31 o 
 -15   4   5      222.25      178.59     51.22 o 
 -14   4   5     2025.93     2046.96     82.16 o 
 -13   4   5       43.83       29.93     19.13 o 
 -12   4   5      252.81      266.27     33.65 o 
 -11   4   5       94.28      125.01     34.07 o 
 -10   4   5      111.50      107.05     26.34 o 
  -9   4   5      230.10      244.85     70.43 o 
  -8   4   5     1378.46     1300.59     40.68 o 
  -7   4   5      442.85      424.90     29.91 o 
  -6   4   5     2791.58     3012.65     48.93 o 
  -5   4   5     1915.05     1985.87     39.37 o 
  -4   4   5    10638.04    10736.05    132.94 o 
  -3   4   5     1328.44     1337.71     19.65 o 
  -2   4   5        9.69       17.21      3.20 o 
  -1   4   5     2134.10     2192.62     38.27 o 
   0   4   5     5190.04     5072.52     77.86 o 
   1   4   5      325.63      395.52     18.24 o 
   2   4   5     6607.13     6819.02    156.49 o 
   3   4   5      271.49      283.36     19.19 o 
   4   4   5      528.24      529.32     17.82 o 
   5   4   5        3.24       10.15      5.36 o 
   6   4   5     3620.93     3643.53    100.53 o 
   7   4   5     1975.75     1934.29     57.05 o 
   8   4   5     2208.25     2241.82     53.89 o 
   9   4   5     1804.01     1820.19     71.62 o 
  10   4   5     2094.21     2157.21    100.89 o 
  11   4   5      126.18      131.71     38.70 o 
  12   4   5       42.58       30.25     17.15 o 
  13   4   5       24.61       26.59     13.06 o 
 -15   5   5       56.92       45.26     27.61 o 
 -14   5   5        8.29       16.31      7.81 o 
 -13   5   5       17.48       30.90     10.75 o 
 -12   5   5      590.87      624.44     33.21 o 
 -11   5   5      390.32      375.28     97.46 o 
 -10   5   5     4700.21     4751.26    196.29 o 
  -9   5   5     4419.70     4549.34    217.05 o 
  -8   5   5     5390.97     5461.11    117.97 o 
  -7   5   5     3800.03     3961.43    104.24 o 
  -6   5   5     1810.87     1710.22     34.09 o 
  -5   5   5      393.43      410.19     13.54 o 
  -4   5   5     2335.05     2537.77     31.53 o 
  -3   5   5       40.24       33.88      6.41 o 
  -2   5   5     7028.28     6563.24     55.62 o 
  -1   5   5        0.38       10.16      2.95 o 
   0   5   5     5892.84     6030.36    169.88 o 
   1   5   5     1010.56      943.18    104.36 o 
   2   5   5    13044.69    12835.04    519.46 o 
   3   5   5      809.10      739.85     32.72 o 
   4   5   5     1766.93     1645.56     63.93 o 
   5   5   5      685.87      625.25     39.00 o 
   6   5   5     6224.31     6356.84    204.44 o 
   7   5   5       10.13       12.55      5.40 o 
   8   5   5       81.17       81.08     27.24 o 
   9   5   5      139.72      129.62     35.65 o 
  10   5   5       14.54       18.07     15.75 o 
  11   5   5        0.64       14.51     14.12 o 
  12   5   5      328.76      328.89     44.73 o 
  13   5   5      186.39      178.73     70.92 o 
 -15   6   5      275.33      212.10     38.11 o 
 -14   6   5      627.34      636.50     35.93 o 
 -13   6   5       36.96       39.85     23.78 o 
 -12   6   5      366.96      369.05    112.32 o 
 -11   6   5      339.12      342.90     73.92 o 
 -10   6   5       59.86       53.50     16.98 o 
  -9   6   5     1299.07     1327.65     64.77 o 
  -8   6   5     8398.45     8653.44    164.03 o 
  -7   6   5     1495.08     1497.52     45.66 o 
  -6   6   5      202.72      210.37     26.63 o 
  -5   6   5      732.76      759.36     32.60 o 
  -4   6   5    11623.90    12929.47    271.46 o 
  -3   6   5     4325.82     4588.04     64.82 o 
  -2   6   5        4.51       22.21      6.52 o 
  -1   6   5      855.67      881.95     34.26 o 
   0   6   5     6584.43     6607.24    152.22 o 
   1   6   5     2420.76     2541.99     43.25 o 
   2   6   5    10092.65    10690.76    117.93 o 
   3   6   5        1.70        0.92      3.39 o 
   4   6   5      317.12      279.41     26.08 o 
   5   6   5      453.68      442.44     17.38 o 
   6   6   5     2095.15     2012.63    135.48 o 
   7   6   5      328.97      331.63     31.03 o 
   8   6   5       37.49       35.20     12.11 o 
   9   6   5        5.77       11.33     18.55 o 
  10   6   5      736.45      686.83     51.36 o 
  11   6   5       99.32       72.45     21.53 o 
  12   6   5      318.51      250.18    104.04 o 
 -15   7   5      427.84      353.29    127.52 o 
 -14   7   5       13.99       11.07     14.19 o 
 -13   7   5       34.52       46.61     21.58 o 
 -12   7   5      771.05      729.83     78.21 o 
 -11   7   5      268.37      274.26     90.66 o 
 -10   7   5       15.74       18.93     17.41 o 
  -9   7   5        1.82        0.91     13.69 o 
  -8   7   5     2771.28     2549.28     61.59 o 
  -7   7   5      140.91      167.54     26.16 o 
  -6   7   5     1608.41     1529.60     51.75 o 
  -5   7   5      524.96      478.23     32.81 o 
  -4   7   5      563.50      606.35     26.71 o 
  -3   7   5      464.40      414.44     15.67 o 
  -2   7   5     5026.44     5330.29     63.01 o 
  -1   7   5     2425.80     2371.66     45.50 o 
   0   7   5      392.11      360.56     13.77 o 
   1   7   5        1.97        7.00      4.72 o 
   2   7   5      880.10      870.60     31.46 o 
   3   7   5     2980.72     2841.13     47.92 o 
   4   7   5     4099.63     4024.77    103.72 o 
   5   7   5      259.30      249.90     35.94 o 
   6   7   5      540.13      513.35     30.37 o 
   7   7   5       44.62       41.64     13.64 o 
   8   7   5      447.85      458.33     35.32 o 
   9   7   5      971.24      865.33     64.99 o 
  10   7   5       16.31       24.50     21.54 o 
  11   7   5        7.64      -13.75     36.25 o 
  12   7   5      429.11      421.58     70.09 o 
 -14   8   5       39.93       28.58     26.55 o 
 -13   8   5     1066.97     1038.68     70.12 o 
 -12   8   5        6.77        4.46     17.73 o 
 -11   8   5      653.05      618.70     49.40 o 
 -10   8   5      526.31      461.80     57.93 o 
  -9   8   5      617.00      596.42     42.93 o 
  -8   8   5      149.49      164.39     46.93 o 
  -7   8   5      209.70      232.14     48.86 o 
  -6   8   5     1707.41     1707.33     70.23 o 
  -5   8   5     2388.39     2308.60     53.66 o 
  -4   8   5     1471.64     1506.93     47.77 o 
  -3   8   5     6091.80     6285.36    131.88 o 
  -2   8   5      465.99      476.03     15.86 o 
  -1   8   5     1293.05     1287.65     40.24 o 
   0   8   5     1091.40     1148.73     41.71 o 
   1   8   5     4967.27     5057.25     81.85 o 
   2   8   5      173.19      181.58     10.30 o 
   3   8   5      204.64      186.39     11.09 o 
   4   8   5      179.37      172.58     21.66 o 
   5   8   5     1367.20     1443.89     65.17 o 
   6   8   5      332.34      293.21     27.95 o 
   7   8   5      435.75      421.33     36.36 o 
   8   8   5       14.15       22.34     22.25 o 
   9   8   5      636.53      736.18     61.38 o 
  10   8   5       36.48       44.62     26.17 o 
  11   8   5      339.69      312.93    140.95 o 
 -13   9   5        6.87       24.23     18.67 o 
 -12   9   5      144.37      145.61     51.64 o 
 -11   9   5     1526.26     1551.21     63.02 o 
 -10   9   5       14.61       20.12     18.27 o 
  -9   9   5        1.16       18.02     14.60 o 
  -8   9   5       20.92       21.44     12.72 o 
  -7   9   5     1457.77     1565.62     72.78 o 
  -6   9   5       91.34      109.60     35.89 o 
  -5   9   5      816.30      766.82     50.61 o 
  -4   9   5       21.81       28.67     13.09 o 
  -3   9   5     1214.11     1232.30     45.18 o 
  -2   9   5       68.48       66.15     17.28 o 
  -1   9   5     7943.08     7982.54    144.79 o 
   0   9   5      328.34      319.92     18.47 o 
   1   9   5      694.83      692.22     26.44 o 
   2   9   5       23.08       22.86     10.78 o 
   3   9   5     5413.24     5593.62    138.11 o 
   4   9   5       57.50       44.75     20.25 o 
   5   9   5      234.21      246.21     38.13 o 
   6   9   5      250.84      226.39     92.11 o 
   7   9   5     1677.35     1633.30    122.77 o 
   8   9   5      132.95      103.25     55.52 o 
   9   9   5      696.10      793.96     80.97 o 
  10   9   5       62.87       53.69     33.87 o 
  11   9   5      352.22      293.35    163.56 o 
 -13  10   5      964.64      895.87     67.73 o 
 -12  10   5      221.03      225.65     89.87 o 
 -11  10   5       11.23       13.07     15.72 o 
 -10  10   5      140.66       84.24     29.22 o 
  -9  10   5     3098.29     3091.10    133.18 o 
  -8  10   5        3.21       12.82     14.85 o 
  -7  10   5     1241.05     1239.63     54.50 o 
  -6  10   5      246.32      244.82     70.35 o 
  -5  10   5     1986.96     2092.25     69.48 o 
  -4  10   5       24.55       15.82     15.14 o 
  -3  10   5     1514.89     1520.65     55.18 o 
  -2  10   5       26.71       36.24     12.55 o 
  -1  10   5     1611.66     1503.45    102.28 o 
   0  10   5       79.09       71.85     19.96 o 
   1  10   5     6464.79     6649.20    187.76 o 
   2  10   5        2.36        8.33      7.69 o 
   3  10   5        9.51        9.99      7.87 o 
   4  10   5        4.64        8.96     20.81 o 
   5  10   5      955.58     1107.65     81.82 o 
   6  10   5      107.31      111.75     43.82 o 
   7  10   5      451.42      465.84     47.41 o 
   8  10   5      244.23      205.13     91.60 o 
   9  10   5      303.34      315.70    154.69 o 
  10  10   5      129.78      102.46     88.14 o 
 -12  11   5        3.27       13.93     22.01 o 
 -11  11   5      468.11      498.56     65.83 o 
 -10  11   5        5.26       21.12     17.76 o 
  -9  11   5       28.06       43.94     18.28 o 
  -8  11   5      402.13      432.81     92.80 o 
  -7  11   5      106.00      141.75     45.58 o 
  -6  11   5      280.55      280.13     77.23 o 
  -5  11   5     1502.63     1494.73     49.56 o 
  -4  11   5       14.25       16.01      8.49 o 
  -3  11   5      513.93      519.12     31.63 o 
  -2  11   5      490.60      485.23     26.62 o 
  -1  11   5     3176.83     3351.11     86.57 o 
   0  11   5      171.89      192.85     22.55 o 
   1  11   5      121.44      117.26     39.09 o 
   2  11   5      152.39      141.32     55.84 o 
   3  11   5     3555.92     3956.89    211.35 o 
   4  11   5        5.44        9.59     29.22 o 
   5  11   5      719.24      662.48    206.13 o 
   6  11   5      105.41      117.54     65.74 o 
   7  11   5     1460.51     1480.65    119.86 o 
   8  11   5       97.02      111.59     64.16 o 
   9  11   5      358.73      294.90    159.35 o 
 -11  12   5      130.37      125.20     54.61 o 
 -10  12   5        6.70       21.31     17.66 o 
  -9  12   5      724.65      718.67     55.73 o 
  -8  12   5      195.42      193.21     66.55 o 
  -7  12   5      138.25      146.22     47.25 o 
  -6  12   5      130.55      112.00     39.80 o 
  -5  12   5      255.81      269.24     68.09 o 
  -4  12   5     1656.91     1688.58     80.53 o 
  -3  12   5       89.76      117.95     29.16 o 
  -2  12   5      544.64      515.17     26.73 o 
  -1  12   5      232.24      227.74     41.29 o 
   0  12   5      899.72      908.48     40.55 o 
   1  12   5      404.48      428.75     51.70 o 
   2  12   5      859.14      925.78     61.11 o 
   3  12   5        9.43       13.55     28.20 o 
   4  12   5      852.88      828.77     56.24 o 
   5  12   5     1083.61     1206.94     70.62 o 
   6  12   5      600.37      625.29     57.04 o 
   7  12   5        9.70       13.51     23.92 o 
   8  12   5      263.42      201.74    111.81 o 
 -10  13   5      681.83      700.67     71.24 o 
  -9  13   5        0.96        7.94     16.27 o 
  -8  13   5       78.74       77.26     45.00 o 
  -7  13   5      460.99      440.49     50.39 o 
  -6  13   5      884.43      866.51     43.07 o 
  -5  13   5      149.88      144.86     45.08 o 
  -4  13   5       15.41       26.20     11.23 o 
  -3  13   5       31.43       43.67     23.55 o 
  -2  13   5     1849.60     1935.05    110.44 o 
  -1  13   5      122.47      144.09     42.52 o 
   0  13   5      289.81      263.11     99.09 o 
   1  13   5       17.64        1.56     30.06 o 
   2  13   5     1208.21     1272.08     78.10 o 
   3  13   5      339.94      234.04    122.69 o 
   4  13   5      369.97      394.82    188.63 o 
   5  13   5        1.67        9.81     20.55 o 
   6  13   5      423.66      320.92    150.79 o 
   7  13   5      182.29      160.37     88.76 o 
  -8  14   5      349.79      285.83     95.99 o 
  -7  14   5      107.89       52.09     32.50 o 
  -6  14   5       90.84       86.72     40.69 o 
  -5  14   5        8.17       14.27     17.97 o 
  -4  14   5     2215.09     2242.34     74.86 o 
  -3  14   5      472.33      384.51    117.09 o 
  -2  14   5      223.39      172.81     60.03 o 
  -1  14   5       41.75       46.00     21.79 o 
   0  14   5     3422.14     3388.88    107.31 o 
   1  14   5        8.25       22.03     20.24 o 
   2  14   5     1170.80     1155.75    121.13 o 
   3  14   5       72.61       64.35     47.72 o 
   4  14   5      257.27      141.08    108.63 o 
   5  14   5       44.10       22.55     37.33 o 
   6  14   5      503.81      533.10     91.93 o 
  -6  15   5      142.14       98.16     55.33 o 
  -5  15   5      805.89      789.86     70.08 o 
  -4  15   5       88.65       81.62     37.91 o 
  -3  15   5      527.89      553.81     65.50 o 
  -2  15   5     1823.17     1880.20     87.86 o 
  -1  15   5      361.79      287.62    132.52 o 
   0  15   5      398.81      339.34    160.65 o 
   1  15   5      263.82      208.08    105.79 o 
   2  15   5      436.61      477.62    102.17 o 
   3  15   5       40.13       27.72     29.80 o 
   4  15   5     1052.30     1048.59     91.51 o 
  -2  16   5        5.92       19.69     21.03 o 
  -1  16   5        2.60       -5.58     42.30 o 
   0  16   5      751.85      776.97     96.71 o 
 -16   0   6      813.51      878.64    112.26 o 
 -14   0   6      165.38      181.35     45.26 o 
 -12   0   6      466.24      523.02     37.56 o 
 -10   0   6      600.90      591.01     35.87 o 
  -8   0   6     1420.50     1409.80     50.75 o 
  -6   0   6      172.68      135.72     30.99 o 
  -4   0   6      299.96      255.72     32.69 o 
  -2   0   6    51775.81    48818.93    307.64 o 
   0   0   6     1700.40     1968.84     36.82 o 
   2   0   6     1644.16     1548.35     34.49 o 
   4   0   6      453.80      344.32     13.96 o 
   6   0   6       70.23       62.92     19.92 o 
   8   0   6     5805.47     6291.78    228.64 o 
  10   0   6     2543.67     2605.60    192.22 o 
  12   0   6      422.25      442.79    122.30 o 
 -16   1   6      216.67      120.38    112.68 o 
 -15   1   6       39.02       23.79      9.59 o 
 -14   1   6     1931.76     1907.45     61.27 o 
 -13   1   6        6.25        3.78     13.47 o 
 -12   1   6     1130.68     1131.82     44.51 o 
 -11   1   6      520.10      505.98     24.92 o 
 -10   1   6     1306.74     1329.37     46.41 o 
  -9   1   6      261.91      277.03     48.10 o 
  -8   1   6      952.09      937.28     35.91 o 
  -7   1   6      787.79      859.24     37.81 o 
  -6   1   6      194.99      150.08     11.09 o 
  -5   1   6      778.80      799.82     19.20 o 
  -4   1   6     3347.20     3097.72     37.50 o 
  -3   1   6        7.30       19.88      3.83 o 
  -2   1   6     6156.65     6575.59     53.99 o 
  -1   1   6     1261.99     1329.53     23.11 o 
   0   1   6    22058.40    21826.68    319.95 o 
   1   1   6       76.64       64.88      8.01 o 
   2   1   6    14815.37    15203.79    246.70 o 
   3   1   6      754.88      800.64     15.52 o 
   4   1   6     9066.80     9807.00     89.23 o 
   5   1   6     2517.56     2757.27     49.05 o 
   6   1   6      483.60      468.30     21.06 o 
   7   1   6      243.26      263.90     22.17 o 
   8   1   6      115.52      115.53     14.69 o 
   9   1   6      786.06      771.95     48.26 o 
  10   1   6     1733.21     1730.05     82.75 o 
  11   1   6      157.83      162.12     53.11 o 
  12   1   6        5.63       10.42     14.26 o 
  13   1   6       19.09        7.82     12.22 o 
 -16   2   6     1285.23     1391.70    114.84 o 
 -15   2   6      717.34      679.43     45.63 o 
 -14   2   6        0.20       -2.56     15.52 o 
 -13   2   6     1289.28     1256.46     55.11 o 
 -12   2   6     1583.61     1609.72     49.27 o 
 -11   2   6     1137.77     1131.28     30.33 o 
 -10   2   6      368.00      375.52     18.47 o 
  -9   2   6      110.77      127.07     26.19 o 
  -8   2   6     2319.21     2280.11     58.65 o 
  -7   2   6     4141.59     4240.68     62.54 o 
  -6   2   6     3685.46     3749.08     69.21 o 
  -5   2   6     5574.46     6082.12    117.35 o 
  -4   2   6     1315.40     1360.37     21.82 o 
  -3   2   6     2779.19     2762.98     24.96 o 
  -2   2   6     3008.66     2735.09     24.25 o 
  -1   2   6       42.19       36.84      7.14 o 
   0   2   6     5706.31     5706.96     53.31 o 
   1   2   6     1083.39     1077.07     16.63 o 
   2   2   6     4869.93     4750.87     65.79 o 
   3   2   6     2769.42     2922.02     52.75 o 
   4   2   6     1404.64     1338.29     42.26 o 
   5   2   6      459.28      474.17     15.71 o 
   6   2   6     1819.58     1864.86     45.76 o 
   7   2   6     2628.02     2619.25    144.46 o 
   8   2   6      201.41      205.63     17.36 o 
   9   2   6        8.18       24.75     15.51 o 
  10   2   6      218.78      210.14     52.01 o 
  11   2   6       76.50       70.34     21.26 o 
  12   2   6      704.86      660.51     36.76 o 
  13   2   6      162.89      125.93     55.72 o 
 -16   3   6       42.98       32.71     29.86 o 
 -15   3   6       89.48       79.14     30.01 o 
 -14   3   6       37.23       42.17     20.22 o 
 -13   3   6       86.06       87.69     30.20 o 
 -12   3   6       17.02       22.31     12.25 o 
 -11   3   6      673.99      712.51     31.14 o 
 -10   3   6      351.24      356.78     14.36 o 
  -9   3   6     1228.61     1319.61     39.38 o 
  -8   3   6       62.45       67.91     20.40 o 
  -7   3   6      161.59      169.12     16.20 o 
  -6   3   6     1593.53     1650.84     36.94 o 
  -5   3   6     9414.54     9989.11    115.44 o 
  -4   3   6       24.94       28.18      4.59 o 
  -3   3   6     2176.28     2030.98     30.51 o 
  -2   3   6       20.26       30.91      5.11 o 
  -1   3   6       19.54       26.76      4.48 o 
   0   3   6     6772.35     6616.23     73.57 o 
   1   3   6     7030.58     6934.25     66.64 o 
   2   3   6      688.03      692.85     19.24 o 
   3   3   6       63.28       77.50     12.21 o 
   4   3   6      340.03      400.70     13.45 o 
   5   3   6     3490.63     3414.38     81.45 o 
   6   3   6     2872.14     2879.49     63.20 o 
   7   3   6      113.16      130.88     27.58 o 
   8   3   6       11.82       23.92      9.13 o 
   9   3   6     1142.83     1151.20     57.23 o 
  10   3   6      264.26      227.90     59.72 o 
  11   3   6      201.67      201.30     64.41 o 
  12   3   6       98.50       66.72     25.22 o 
  13   3   6        1.93       13.68     17.00 o 
 -16   4   6       64.51       38.84     18.08 o 
 -15   4   6      800.83      823.41     49.71 o 
 -14   4   6      442.37      440.65     34.90 o 
 -13   4   6       28.67       34.33     13.04 o 
 -12   4   6      492.60      477.39     30.75 o 
 -11   4   6     3775.13     2963.76    428.24 o 
 -10   4   6      884.52      955.50     56.45 o 
  -9   4   6       74.96       66.45     14.37 o 
  -8   4   6      278.01      286.87     23.10 o 
  -7   4   6     5317.07     5331.65     72.09 o 
  -6   4   6      717.61      720.90     25.68 o 
  -5   4   6       36.34       24.63      5.10 o 
  -4   4   6        6.81        7.46      4.91 o 
  -3   4   6      327.84      270.46      8.82 o 
  -2   4   6     1142.02     1135.37     18.24 o 
  -1   4   6     7527.30     7663.46     64.76 o 
   0   4   6        1.49        5.08      6.29 o 
   1   4   6       23.01       40.56     12.95 o 
   2   4   6      321.00      288.62      8.18 o 
   3   4   6    12278.21    12830.98    213.68 o 
   4   4   6     2572.96     2687.41     51.77 o 
   5   4   6     1135.42     1180.38     36.96 o 
   6   4   6       68.07       83.88     21.14 o 
   7   4   6     7913.47     8027.20    193.78 o 
   8   4   6      520.93      465.76     28.70 o 
   9   4   6      975.36     1044.75     51.67 o 
  10   4   6       81.52       73.97     27.03 o 
  11   4   6      318.87      344.52     42.32 o 
  12   4   6      631.98      678.16     45.75 o 
  13   4   6      254.04      183.35    115.18 o 
 -15   5   6      754.83      783.39     56.31 o 
 -14   5   6      135.86      109.68     35.11 o 
 -13   5   6      968.81      973.48     40.96 o 
 -12   5   6      261.13      282.86     59.94 o 
 -11   5   6     2709.98     2593.33    116.75 o 
 -10   5   6       97.09       93.43     32.17 o 
  -9   5   6      559.46      580.94     46.95 o 
  -8   5   6     3012.61     3084.17     83.00 o 
  -7   5   6      231.64      246.47     20.89 o 
  -6   5   6      406.48      439.43     14.45 o 
  -5   5   6     7714.00     7892.09    109.98 o 
  -4   5   6        7.66       23.16      5.84 o 
  -3   5   6     7500.63     7582.40     71.87 o 
  -2   5   6     1239.14     1316.28     24.31 o 
  -1   5   6     3860.52     4068.96     50.37 o 
   0   5   6      852.75      921.35     47.35 o 
   1   5   6     3834.73     3804.36     73.53 o 
   2   5   6      332.13      356.03     27.45 o 
   3   5   6     1544.89     1608.37     36.74 o 
   4   5   6     2458.46     2555.33     67.96 o 
   5   5   6     5812.25     5545.68    104.74 o 
   6   5   6        4.48        1.68      7.03 o 
   7   5   6      622.07      624.59     22.27 o 
   8   5   6       30.43       36.51     17.02 o 
   9   5   6      294.87      309.77     65.02 o 
  10   5   6      641.91      660.46     37.86 o 
  11   5   6      169.73      167.54     50.94 o 
  12   5   6       52.96       36.53     28.55 o 
 -15   6   6       19.01       26.45     17.43 o 
 -14   6   6      121.35      101.95     33.67 o 
 -13   6   6      112.06      102.76     28.99 o 
 -12   6   6      551.73      561.67     44.79 o 
 -11   6   6      437.26      493.40     40.70 o 
 -10   6   6     2701.54     2545.73     83.34 o 
  -9   6   6        5.80       10.73     10.49 o 
  -8   6   6       40.90       49.35     20.77 o 
  -7   6   6     9726.10    10025.38    232.21 o 
  -6   6   6      932.42      917.21     36.07 o 
  -5   6   6     3471.84     3364.49     64.30 o 
  -4   6   6      637.51      662.25     23.26 o 
  -3   6   6     5238.02     5516.53     64.55 o 
  -2   6   6     2039.72     2190.22     35.71 o 
  -1   6   6     5765.88     5612.49    143.07 o 
   0   6   6      597.88      683.15     45.73 o 
   1   6   6       72.56      140.51     40.01 o 
   2   6   6      357.33      406.12     35.58 o 
   3   6   6     7310.68     7480.19    158.82 o 
   4   6   6        3.03        6.20      5.09 o 
   5   6   6      183.69      175.66     20.29 o 
   6   6   6      370.80      330.31     19.59 o 
   7   6   6     3583.13     3544.04     93.62 o 
   8   6   6      721.28      751.98     36.60 o 
   9   6   6      386.11      364.67     46.96 o 
  10   6   6       32.72       36.78     36.53 o 
  11   6   6      108.24      132.05     46.73 o 
  12   6   6      162.76      135.18     58.99 o 
 -15   7   6      233.37      177.49     88.96 o 
 -14   7   6     1106.67     1105.24     54.08 o 
 -13   7   6       91.90       99.68     36.33 o 
 -12   7   6      233.08      204.84     77.09 o 
 -11   7   6      165.83      187.53     60.39 o 
 -10   7   6     1857.38     1869.58     75.32 o 
  -9   7   6     1742.61     1686.04     87.66 o 
  -8   7   6     4064.95     4091.43    149.42 o 
  -7   7   6      196.63      193.78     28.50 o 
  -6   7   6      414.58      400.31     45.44 o 
  -5   7   6      146.43      155.95     46.46 o 
  -4   7   6      750.03      715.09     27.15 o 
  -3   7   6     1985.40     1935.42     56.10 o 
  -2   7   6     1820.89     1841.27     40.17 o 
  -1   7   6       98.02      127.25     10.77 o 
   0   7   6     1668.45     1644.49     51.45 o 
   1   7   6     1975.31     1873.57    108.64 o 
   2   7   6      106.39      119.50     41.04 o 
   3   7   6       72.95       59.40      5.09 o 
   4   7   6      291.05      246.47     16.64 o 
   5   7   6     2196.43     2209.95     66.81 o 
   6   7   6     1400.85     1404.73     64.83 o 
   7   7   6      990.75      879.57     34.75 o 
   8   7   6      470.94      363.92     34.36 o 
   9   7   6      983.81     1058.22     68.32 o 
  10   7   6      866.15      833.83     77.34 o 
  11   7   6      713.10      721.40     65.44 o 
  12   7   6        0.48       14.78     16.06 o 
 -14   8   6       41.21       45.20     29.22 o 
 -13   8   6       17.46       15.78     17.30 o 
 -12   8   6      808.14      917.63     51.14 o 
 -11   8   6       67.95       80.81     36.30 o 
 -10   8   6       90.97      102.77     29.00 o 
  -9   8   6      737.71      686.15     47.52 o 
  -8   8   6      532.39      544.01     39.81 o 
  -7   8   6      166.70      192.44     47.27 o 
  -6   8   6      792.91      755.54     45.44 o 
  -5   8   6      508.06      527.49     24.51 o 
  -4   8   6      336.14      330.61     21.57 o 
  -3   8   6     1200.65     1211.45     35.77 o 
  -2   8   6     1171.38     1158.44     36.46 o 
  -1   8   6      433.48      354.42     18.51 o 
   0   8   6      337.29      317.57     11.70 o 
   1   8   6       64.38       62.66      3.68 o 
   2   8   6     1486.04     1467.68     72.17 o 
   3   8   6      753.33      721.06     31.97 o 
   4   8   6      748.10      744.39     20.25 o 
   5   8   6        0.93        6.09      6.82 o 
   6   8   6      494.04      499.93     32.61 o 
   7   8   6      197.92      226.78     89.69 o 
   8   8   6     1793.17     1747.43    111.68 o 
   9   8   6      167.60      124.29     80.78 o 
  10   8   6        9.01       31.84     31.58 o 
  11   8   6       48.92       21.98     26.88 o 
 -13   9   6      464.15      457.00     46.76 o 
 -12   9   6       16.41       12.08     16.26 o 
 -11   9   6        9.35        2.91     15.84 o 
 -10   9   6     2280.16     2181.60    109.39 o 
  -9   9   6      159.91      160.80     36.69 o 
  -8   9   6     1666.64     1650.20     62.52 o 
  -7   9   6     2633.31     2573.68     87.69 o 
  -6   9   6     1308.55     1291.91     60.10 o 
  -5   9   6        3.89       21.02     12.28 o 
  -4   9   6     4541.96     4586.77     94.47 o 
  -3   9   6      703.34      706.44     30.08 o 
  -2   9   6       21.79       23.80      7.24 o 
  -1   9   6      486.24      455.71     16.27 o 
   0   9   6     2538.52     2547.97     59.44 o 
   1   9   6      105.48       89.38      8.09 o 
   2   9   6      534.97      530.38     25.24 o 
   3   9   6      243.18      210.14     21.10 o 
   4   9   6     3595.66     3611.51    132.14 o 
   5   9   6      196.17      169.36     60.90 o 
   6   9   6      516.23      588.63     55.74 o 
   7   9   6       35.57       32.75     25.98 o 
   8   9   6     1125.85      870.87    110.96 o 
   9   9   6        4.68       20.51     21.65 o 
  10   9   6      723.37      850.60     75.71 o 
 -13  10   6      139.64      111.56     59.73 o 
 -12  10   6      946.69      917.20     57.35 o 
 -11  10   6      401.27      461.00     58.13 o 
 -10  10   6      569.22      597.20     53.72 o 
  -9  10   6       33.63       31.70     17.23 o 
  -8  10   6     1935.47     1877.86    106.03 o 
  -7  10   6        2.66       20.90     14.67 o 
  -6  10   6     1892.39     2050.13     81.26 o 
  -5  10   6      465.12      418.79     29.39 o 
  -4  10   6        5.73        8.14     12.66 o 
  -3  10   6      325.09      277.34     56.08 o 
  -2  10   6     2066.63     2159.21     70.37 o 
  -1  10   6     1617.78     1528.66     98.63 o 
   0  10   6      195.26      176.81     15.50 o 
   1  10   6       36.46       34.77     16.91 o 
   2  10   6      771.43      798.57     51.36 o 
   3  10   6     1726.22     1616.07    103.58 o 
   4  10   6      810.81      753.73     58.12 o 
   5  10   6      654.16      586.97     60.08 o 
   6  10   6      847.95      961.37     69.75 o 
   7  10   6        2.41       17.20     28.03 o 
   8  10   6     1849.25     1967.55    101.30 o 
   9  10   6       21.49        3.98     32.80 o 
  10  10   6       47.51       45.19     65.97 o 
 -12  11   6      185.07      120.75     76.43 o 
 -11  11   6        2.23       14.06     12.54 o 
 -10  11   6      884.75     1005.63     62.10 o 
  -9  11   6      325.76      401.94    101.30 o 
  -8  11   6      276.82      342.70     94.98 o 
  -7  11   6       57.05       48.42     19.07 o 
  -6  11   6      133.58      162.11     47.11 o 
  -5  11   6       47.31       72.04     22.40 o 
  -4  11   6     2977.62     2949.26     95.02 o 
  -3  11   6      257.70      255.35     34.97 o 
  -2  11   6     2209.00     2184.24     72.44 o 
  -1  11   6        7.19       10.18      8.02 o 
   0  11   6     3018.57     2803.41    220.43 o 
   1  11   6      704.40      801.44     68.91 o 
   2  11   6      563.52      585.47     55.97 o 
   3  11   6      143.41      118.87     46.99 o 
   4  11   6     1416.65     1396.53     82.91 o 
   5  11   6      480.31      481.07    152.45 o 
   6  11   6      615.78      711.68     88.89 o 
   7  11   6       43.55       41.66     32.02 o 
   8  11   6      172.37      139.09     75.83 o 
   9  11   6      352.97      286.23    186.73 o 
 -11  12   6      309.98      223.87     88.41 o 
 -10  12   6      636.91      736.40     81.89 o 
  -9  12   6      177.66      141.34     64.66 o 
  -8  12   6      528.74      486.72     56.99 o 
  -7  12   6      706.50      676.55     45.44 o 
  -6  12   6      141.56      170.31     66.14 o 
  -5  12   6      104.77      122.74     35.24 o 
  -4  12   6        1.89        5.05     15.28 o 
  -3  12   6      870.27      870.39     33.30 o 
  -2  12   6       85.12      102.21     24.49 o 
  -1  12   6      596.93      570.97     56.79 o 
   0  12   6     1337.24     1287.54     61.82 o 
   1  12   6       37.71       48.14     25.79 o 
   2  12   6     2368.94     2346.33    129.94 o 
   3  12   6     1521.06     1666.65    107.70 o 
   4  12   6      969.15      899.74     81.16 o 
   5  12   6       77.80      111.95     50.64 o 
   6  12   6       56.26       66.06     31.95 o 
   7  12   6      457.19      449.30     63.69 o 
   8  12   6      272.35      197.76    105.13 o 
 -10  13   6       93.20       62.11     39.28 o 
  -9  13   6      888.10      917.62     57.41 o 
  -8  13   6      237.05      206.51     62.73 o 
  -7  13   6      108.00       84.63     38.78 o 
  -6  13   6       18.23       19.98     12.15 o 
  -5  13   6     1677.37     1726.74     53.01 o 
  -4  13   6      270.79      262.98     30.01 o 
  -3  13   6      219.90      259.44     60.59 o 
  -2  13   6        3.63        7.18     18.46 o 
  -1  13   6      912.33      875.38     53.68 o 
   0  13   6      397.96      358.18     55.42 o 
   1  13   6      845.80      921.43     84.15 o 
   2  13   6      305.58      309.12    119.93 o 
   3  13   6      560.92      625.56     71.44 o 
   4  13   6       37.96       59.21     38.82 o 
   5  13   6     1327.18     1475.21    107.83 o 
   6  13   6       37.92       47.58     33.04 o 
   7  13   6        4.40       19.86     19.70 o 
  -8  14   6      202.44      151.20     86.79 o 
  -7  14   6     2270.51     2280.78    121.93 o 
  -6  14   6       48.27       42.46     37.45 o 
  -5  14   6      196.64      141.32     68.29 o 
  -4  14   6       77.51       63.06     25.17 o 
  -3  14   6      575.01      643.61     73.31 o 
  -2  14   6       52.07       46.74     20.81 o 
  -1  14   6     1345.73     1326.07     93.87 o 
   0  14   6      132.92      136.23     69.26 o 
   1  14   6       75.39       58.38     36.00 o 
   2  14   6      123.02      132.51     69.24 o 
   3  14   6      315.17      284.96    142.14 o 
   4  14   6      424.88      445.15     75.67 o 
   5  14   6       34.13       16.72     20.43 o 
  -6  15   6       20.04       20.86     20.93 o 
  -5  15   6      316.37      202.96     85.30 o 
  -4  15   6      130.19      134.51     48.91 o 
  -3  15   6     1835.98     1877.52     92.72 o 
  -2  15   6      119.17       64.26     48.90 o 
  -1  15   6      127.56      120.57     49.39 o 
   0  15   6       14.95       12.28     23.05 o 
   1  15   6      301.15      227.92    117.98 o 
   2  15   6      852.38      878.66     79.15 o 
   3  15   6       22.47       18.42     38.70 o 
 -15   0   7       19.68       13.82     18.39 o 
 -13   0   7       41.83       48.75     27.31 o 
 -11   0   7     2589.46     2383.99    346.72 o 
  -9   0   7     5810.62     6111.66    540.55 o 
  -7   0   7     1064.78     1173.70     66.21 o 
  -5   0   7     5278.14     3964.13    114.37 o 
  -3   0   7       27.68       41.90      8.00 o 
  -1   0   7       68.32       63.52     15.66 o 
   1   0   7     5152.41     5088.67     62.19 o 
   3   0   7     3728.48     3666.08     87.10 o 
   5   0   7     5939.60     5890.96    229.20 o 
   7   0   7      302.70      310.31     33.26 o 
   9   0   7       97.35      122.74     41.03 o 
  11   0   7      167.28      152.50     62.50 o 
  13   0   7        9.19       30.89     42.55 o 
 -16   1   7        1.54       20.33     29.10 o 
 -15   1   7      759.81      676.47     39.00 o 
 -14   1   7      192.19      142.06     52.13 o 
 -13   1   7     2733.97     2545.50    117.08 o 
 -12   1   7       13.01       17.00      7.60 o 
 -11   1   7     3573.02     3669.76     98.50 o 
 -10   1   7       74.16       75.60     14.20 o 
  -9   1   7      438.97      413.53     18.70 o 
  -8   1   7       22.14       18.92      9.76 o 
  -7   1   7     9131.82     9356.55    112.08 o 
  -6   1   7      449.41      494.67     11.93 o 
  -5   1   7     6746.65     7307.79     73.67 o 
  -4   1   7     1350.40     1417.30     21.86 o 
  -3   1   7     2309.66     2436.59     50.53 o 
  -2   1   7      273.54      273.79     10.06 o 
  -1   1   7      172.27      147.09      8.03 o 
   0   1   7     4558.10     4899.28     61.42 o 
   1   1   7    16923.22    17574.08    312.16 o 
   2   1   7       12.42       23.89      5.49 o 
   3   1   7     7957.24     7967.31    101.08 o 
   4   1   7     1937.98     1964.42     42.22 o 
   5   1   7       61.62       84.14     15.75 o 
   6   1   7     1130.54     1161.34     34.10 o 
   7   1   7     9740.27    10172.30    126.48 o 
   8   1   7      366.48      353.03     26.03 o 
   9   1   7     2696.93     2803.63    111.28 o 
  10   1   7      898.06      861.26     36.19 o 
  11   1   7     1340.86     1239.09     61.64 o 
  12   1   7      553.43      510.60     43.44 o 
  13   1   7       39.81       42.04     25.09 o 
 -16   2   7       96.72       53.71     57.29 o 
 -15   2   7      791.99      805.61     48.04 o 
 -14   2   7     1513.46     1500.64     47.40 o 
 -13   2   7      225.90      213.41     31.57 o 
 -12   2   7       89.88       91.78     28.24 o 
 -11   2   7     1157.15     1137.63     31.32 o 
 -10   2   7     1749.07     1734.23     46.98 o 
  -9   2   7     2504.50     2496.68     37.04 o 
  -8   2   7     2607.90     2767.06     53.19 o 
  -7   2   7      439.17      476.47     12.53 o 
  -6   2   7     1786.31     1792.48     41.85 o 
  -5   2   7     2692.69     2737.35     44.56 o 
  -4   2   7      627.37      549.80     13.07 o 
  -3   2   7       12.80       15.84      3.26 o 
  -2   2   7      104.32      114.56      7.73 o 
  -1   2   7       27.92       44.77      7.33 o 
   0   2   7     1188.90     1127.71     22.48 o 
   1   2   7       53.31       47.54      7.42 o 
   2   2   7        9.66       10.29      4.26 o 
   3   2   7      136.65      163.42     12.62 o 
   4   2   7      895.71      963.32     29.10 o 
   5   2   7     1886.02     1866.83     57.92 o 
   6   2   7     1056.50     1047.70     29.15 o 
   7   2   7      703.64      686.26     33.90 o 
   8   2   7      356.64      342.01     21.35 o 
   9   2   7     1209.23     1191.88     59.89 o 
  10   2   7      960.85      999.19     44.28 o 
  11   2   7       62.07       83.92     30.37 o 
  12   2   7       44.04       46.32     19.72 o 
 -16   3   7      331.48      270.62    173.39 o 
 -15   3   7       50.44       49.79     32.73 o 
 -14   3   7       43.50       35.23     16.05 o 
 -13   3   7       24.34       24.33     10.21 o 
 -12   3   7      756.20      803.86     30.59 o 
 -11   3   7      202.58      195.45     18.53 o 
 -10   3   7     2314.42     2359.70     55.46 o 
  -9   3   7      558.03      571.54     20.61 o 
  -8   3   7     4404.82     4287.81     83.26 o 
  -7   3   7     1039.43      955.28     29.33 o 
  -6   3   7     1528.33     1449.10     26.95 o 
  -5   3   7       12.37       15.43      4.19 o 
  -4   3   7     1186.44     1242.06     21.17 o 
  -3   3   7      505.75      513.96     13.27 o 
  -2   3   7     2761.94     2502.96     35.92 o 
  -1   3   7      991.18     1061.54     19.27 o 
   0   3   7      530.04      577.50     14.62 o 
   1   3   7       96.63       64.11      7.03 o 
   2   3   7      772.04      655.03     27.56 o 
   3   3   7     4929.08     5232.99     77.01 o 
   4   3   7     1655.19     1709.05     46.58 o 
   5   3   7     1068.98     1044.67     32.44 o 
   6   3   7      741.26      756.69     27.88 o 
   7   3   7      757.83      784.90     28.11 o 
   8   3   7      338.54      321.67     22.16 o 
   9   3   7     1423.93     1309.31     46.07 o 
  10   3   7      301.09      272.01     34.01 o 
  11   3   7       54.86       44.44     17.26 o 
  12   3   7      287.97      226.11     81.00 o 
 -16   4   7       37.93       38.52     33.30 o 
 -15   4   7      149.79       89.67     53.87 o 
 -14   4   7     1927.79     1978.99     80.08 o 
 -13   4   7       73.74       84.08     27.56 o 
 -12   4   7      284.58      293.26     43.31 o 
 -11   4   7       11.77       13.81     10.12 o 
 -10   4   7    11563.94    11779.08    254.90 o 
  -9   4   7     3843.27     3976.57     99.97 o 
  -8   4   7     2379.16     2409.87     48.30 o 
  -7   4   7       31.64       31.67      7.39 o 
  -6   4   7      865.20      811.13     28.26 o 
  -5   4   7     1837.54     2011.78     28.27 o 
  -4   4   7     3814.74     3614.71     39.32 o 
  -3   4   7       38.26       51.73      8.54 o 
  -2   4   7      299.02      296.54     10.03 o 
  -1   4   7       29.36       29.52      5.85 o 
   0   4   7     5203.90     5215.90    153.80 o 
   1   4   7        3.69       11.34      9.61 o 
   2   4   7      237.25      219.86     10.01 o 
   3   4   7      412.05      435.49     13.87 o 
   4   4   7     6990.59     7520.26    201.94 o 
   5   4   7     1149.71     1073.50     38.45 o 
   6   4   7     5769.88     5926.78    232.00 o 
   7   4   7        2.56        1.78      6.37 o 
   8   4   7      822.91      835.97     26.22 o 
   9   4   7       84.04       92.47     26.76 o 
  10   4   7     1016.71      969.27     52.41 o 
  11   4   7      368.39      347.94     51.94 o 
  12   4   7       57.87       59.17     35.57 o 
 -15   5   7       61.05       58.93     22.55 o 
 -14   5   7      247.02      187.44     62.67 o 
 -13   5   7        1.82       -1.50     11.24 o 
 -12   5   7     3644.58     3894.78    147.97 o 
 -11   5   7      446.76      427.23     61.84 o 
 -10   5   7       34.88       36.00     15.52 o 
  -9   5   7        0.66        7.24      9.40 o 
  -8   5   7     1745.87     1739.02     58.02 o 
  -7   5   7       21.11       28.61      9.99 o 
  -6   5   7     2173.88     2081.67     55.05 o 
  -5   5   7      149.27      185.77     11.78 o 
  -4   5   7      682.27      592.04     19.14 o 
  -3   5   7     2340.09     2494.80     35.16 o 
  -2   5   7     1576.77     1481.52     26.89 o 
  -1   5   7      114.10      100.61      5.34 o 
   0   5   7       16.09        6.85     12.50 o 
   1   5   7        3.14        8.01     10.74 o 
   2   5   7     5391.85     5519.40     93.98 o 
   3   5   7      290.53      313.63     14.56 o 
   4   5   7      701.85      637.22     27.12 o 
   5   5   7      284.90      257.34     31.24 o 
   6   5   7      711.59      741.25     27.30 o 
   7   5   7      160.62      137.16     15.32 o 
   8   5   7      347.48      354.22     34.03 o 
   9   5   7        0.04       11.27     12.37 o 
  10   5   7      173.75      148.08     59.35 o 
  11   5   7        5.96       -5.33     15.93 o 
  12   5   7      154.18      120.93     66.41 o 
 -15   6   7       17.23       14.21     16.36 o 
 -14   6   7     1458.76     1543.35     72.71 o 
 -13   6   7      357.32      332.91    108.40 o 
 -12   6   7      149.67      141.21     57.37 o 
 -11   6   7       22.05       34.19     15.68 o 
 -10   6   7     3190.33     3316.90    100.02 o 
  -9   6   7      293.53      286.38     61.77 o 
  -8   6   7      433.60      508.33     90.19 o 
  -7   6   7      464.17      460.15     16.79 o 
  -6   6   7      188.24      184.61     42.55 o 
  -5   6   7     1702.92     1642.40     50.81 o 
  -4   6   7     5492.08     5641.39    122.66 o 
  -3   6   7      111.56      113.67     15.75 o 
  -2   6   7      154.32      155.05     11.13 o 
  -1   6   7      898.38      906.42     28.43 o 
   0   6   7     2855.44     2881.19     74.76 o 
   1   6   7      394.06      304.35     42.47 o 
   2   6   7     2180.75     2464.17    145.23 o 
   3   6   7      641.67      622.91     48.69 o 
   4   6   7      643.63      585.30     19.15 o 
   5   6   7       12.24       19.94      8.32 o 
   6   6   7     4586.26     4827.23    159.65 o 
   7   6   7      284.66      274.97     17.87 o 
   8   6   7     1809.73     1696.86     93.50 o 
   9   6   7     1454.58     1407.27     72.82 o 
  10   6   7      455.96      389.48    180.79 o 
  11   6   7       19.12       33.31     32.60 o 
 -15   7   7       74.83       57.94     28.89 o 
 -14   7   7        0.29       -0.43     20.68 o 
 -13   7   7      506.87      505.26     47.50 o 
 -12   7   7     1369.71     1385.96     54.30 o 
 -11   7   7     1675.30     1620.30     92.08 o 
 -10   7   7       67.21       73.80     23.40 o 
  -9   7   7     1365.42     1398.50     68.81 o 
  -8   7   7      174.09      214.64     47.31 o 
  -7   7   7     4151.04     4311.44    105.11 o 
  -6   7   7      414.71      404.15     28.64 o 
  -5   7   7       26.50       45.19     14.68 o 
  -4   7   7        8.85        9.90      4.70 o 
  -3   7   7     1795.26     1864.23     55.12 o 
  -2   7   7     3406.78     3427.39     68.17 o 
  -1   7   7     1930.47     1968.03     61.03 o 
   0   7   7        0.69      -11.23     36.53 o 
   1   7   7      512.39      509.67     39.31 o 
   2   7   7     1165.38     1037.51     63.04 o 
   3   7   7     1831.51     1725.37     93.84 o 
   4   7   7     1241.51     1208.29     57.48 o 
   5   7   7      246.47      209.98     22.00 o 
   6   7   7        8.55       11.44      5.97 o 
   7   7   7      305.10      309.12    126.18 o 
   8   7   7     2894.21     2874.32    208.74 o 
   9   7   7      710.15      632.70     66.63 o 
  10   7   7       46.92       57.97     46.27 o 
  11   7   7       98.05       72.02     45.60 o 
 -14   8   7      102.20       92.02     62.28 o 
 -13   8   7       26.40       36.44     14.31 o 
 -12   8   7       25.63       36.82     19.01 o 
 -11   8   7      145.61       83.68     25.44 o 
 -10   8   7        9.67       13.18     15.69 o 
  -9   8   7     2214.91     2264.67    115.25 o 
  -8   8   7       91.43      108.63     29.51 o 
  -7   8   7      145.33      180.09     55.60 o 
  -6   8   7     1099.81     1162.45     47.39 o 
  -5   8   7     3508.76     3620.93     84.00 o 
  -4   8   7      811.91      766.30     29.87 o 
  -3   8   7      439.37      420.62     16.36 o 
  -2   8   7      180.12      182.58     20.02 o 
  -1   8   7     1592.48     1633.34     44.84 o 
   0   8   7     2479.98     2514.29     92.60 o 
   1   8   7     2035.00     2067.95     92.52 o 
   2   8   7      274.44      309.93     94.94 o 
   3   8   7      531.91      605.94     55.45 o 
   4   8   7      115.93      101.60     39.38 o 
   5   8   7     3567.33     3628.02    164.77 o 
   6   8   7      149.93      175.28     64.71 o 
   7   8   7        1.12       18.36     16.10 o 
   8   8   7       50.45       55.01     27.78 o 
   9   8   7      381.23      451.18     71.75 o 
  10   8   7      316.12      263.78    161.76 o 
  11   8   7      395.70      273.48    142.47 o 
 -13   9   7     1327.60     1275.47     68.13 o 
 -12   9   7     1636.86     1609.64     67.36 o 
 -11   9   7      113.26      115.50     47.04 o 
 -10   9   7        0.52       -3.41     23.89 o 
  -9   9   7     1051.03     1056.28     45.53 o 
  -8   9   7       13.01       16.59     20.24 o 
  -7   9   7     7072.82     7261.09    101.64 o 
  -6   9   7     1349.96     1323.53     62.94 o 
  -5   9   7       19.81       17.91     15.95 o 
  -4   9   7      157.29      160.44     20.95 o 
  -3   9   7     6080.04     6027.87    177.75 o 
  -2   9   7     2830.57     2909.41     77.32 o 
  -1   9   7      240.96      228.71     15.15 o 
   0   9   7      647.17      616.70     28.04 o 
   1   9   7      793.38      756.42     60.29 o 
   2   9   7      281.46      269.95     88.85 o 
   3   9   7     1298.50     1392.79     86.84 o 
   4   9   7      200.06      230.87     81.16 o 
   5   9   7      156.43      173.70     84.72 o 
   6   9   7      181.77      185.42     79.58 o 
   7   9   7     1195.29     1167.88     65.12 o 
   8   9   7      329.97      331.67    144.22 o 
   9   9   7      149.83      160.84     75.61 o 
  10   9   7       14.35       10.44     25.90 o 
 -13  10   7      573.49      444.85     40.52 o 
 -12  10   7        5.62        7.93     13.84 o 
 -11  10   7      304.75      248.72    100.96 o 
 -10  10   7      780.44      740.99     50.47 o 
  -9  10   7     2609.49     2584.27    113.78 o 
  -8  10   7        1.77       18.14     12.68 o 
  -7  10   7      173.21      155.04     42.99 o 
  -6  10   7      244.79      227.38     57.27 o 
  -5  10   7     1692.55     1752.92     66.43 o 
  -4  10   7      829.76      788.14     29.47 o 
  -3  10   7      147.02      181.90     22.89 o 
  -2  10   7      286.61      283.61     22.56 o 
  -1  10   7       38.14       46.39     16.47 o 
   0  10   7     1233.46     1207.43     56.40 o 
   1  10   7     1451.52     1477.30     89.27 o 
   2  10   7      128.53      142.40     47.78 o 
   3  10   7       35.74       41.99     25.59 o 
   4  10   7      240.80      201.63     74.63 o 
   5  10   7     3554.16     3344.50    182.90 o 
   6  10   7      279.63      318.97     54.78 o 
   7  10   7        1.03        5.53     28.17 o 
   8  10   7      256.54      148.80    101.27 o 
   9  10   7      384.64      410.56     79.12 o 
 -12  11   7      615.72      577.42     80.35 o 
 -11  11   7      174.54      153.18     54.48 o 
 -10  11   7       89.17       73.37     26.77 o 
  -9  11   7      651.09      650.24     44.99 o 
  -8  11   7       95.20      130.39     46.93 o 
  -7  11   7     1036.66     1131.75     45.84 o 
  -6  11   7       62.03       64.23     24.16 o 
  -5  11   7       93.09       85.93     24.72 o 
  -4  11   7        5.70       16.81      9.35 o 
  -3  11   7      899.71      940.95     35.27 o 
  -2  11   7       72.53       66.75     21.25 o 
  -1  11   7     5854.96     5920.42    142.78 o 
   0  11   7      511.97      500.54     57.32 o 
   1  11   7      193.09      216.72     97.28 o 
   2  11   7       35.49       51.31     33.81 o 
   3  11   7     1684.67     1732.56    125.73 o 
   4  11   7      106.71      102.42     57.37 o 
   5  11   7       21.57       23.31     28.00 o 
   6  11   7      708.46      680.92     75.06 o 
   7  11   7      113.34      109.65     74.70 o 
   8  11   7       14.37       32.81     33.53 o 
 -11  12   7      155.73       85.72     42.03 o 
 -10  12   7      646.79      630.90     68.83 o 
  -9  12   7     1478.17     1475.55     68.85 o 
  -8  12   7      660.16      607.50     38.21 o 
  -7  12   7       33.31       41.41     20.10 o 
  -6  12   7     1459.41     1461.08     52.04 o 
  -5  12   7     1256.26     1326.71     51.85 o 
  -4  12   7      548.06      566.04     35.34 o 
  -3  12   7      330.40      334.71     96.99 o 
  -2  12   7      111.89      109.72     36.95 o 
  -1  12   7      156.47      145.66     52.47 o 
   0  12   7      482.47      529.37     74.89 o 
   1  12   7     1545.23     1554.07     96.04 o 
   2  12   7      128.43      109.27     76.35 o 
   3  12   7      446.16      376.11    155.48 o 
   4  12   7      419.12      501.49     68.01 o 
   5  12   7     1739.85     1672.70     86.60 o 
   6  12   7      342.99      367.60     62.08 o 
   7  12   7      217.46      178.54    110.54 o 
 -10  13   7      180.32      148.45     84.68 o 
  -9  13   7      104.26       72.11     29.85 o 
  -8  13   7      687.76      793.43     49.85 o 
  -7  13   7      121.13       97.25     51.38 o 
  -6  13   7      744.05      788.44     46.40 o 
  -5  13   7       52.80       61.73     25.71 o 
  -4  13   7      307.23      297.74     71.19 o 
  -3  13   7      226.49      212.29     68.74 o 
  -2  13   7     1074.26     1124.51    117.35 o 
  -1  13   7      174.44      158.37     77.77 o 
   0  13   7      471.70      391.34     56.83 o 
   1  13   7      551.03      476.48     44.86 o 
   2  13   7     1151.78     1183.15     87.54 o 
   3  13   7        6.68       20.34     23.23 o 
   4  13   7      122.62       81.41     43.20 o 
   5  13   7        0.87       -7.87     26.23 o 
   6  13   7      442.76      473.90     81.01 o 
  -8  14   7       76.64       49.71     30.74 o 
  -7  14   7       90.21       79.87     45.12 o 
  -6  14   7      988.09     1039.31     99.43 o 
  -5  14   7      430.36      375.44    112.68 o 
  -4  14   7      532.45      426.72    142.97 o 
  -3  14   7      111.27       76.14     35.68 o 
  -2  14   7       52.00       35.59     25.29 o 
  -1  14   7       48.87       20.77     18.75 o 
   0  14   7      745.25      807.21     76.24 o 
   1  14   7      357.35      367.78     56.20 o 
   2  14   7      528.06      414.80     61.55 o 
   3  14   7        1.15       15.54     18.33 o 
   4  14   7      169.50      120.23    113.64 o 
  -6  15   7      900.68      929.37    102.20 o 
  -5  15   7      367.13      325.85    143.40 o 
  -4  15   7      168.41      130.11     65.87 o 
  -3  15   7       83.42       97.33     28.69 o 
  -2  15   7     1298.83     1294.62     99.58 o 
  -1  15   7        2.77        9.88     29.45 o 
   0  15   7       80.23       88.93     38.45 o 
   1  15   7        1.89        9.43     25.55 o 
   2  15   7     1268.83     1168.84    102.57 o 
 -16   0   8      386.52      280.60    267.70 o 
 -14   0   8     1045.84     1050.51    109.66 o 
 -12   0   8     1147.53     1219.76     50.40 o 
 -10   0   8      224.89      233.12     56.46 o 
  -8   0   8      740.50      697.19     39.30 o 
  -6   0   8     1187.03     1074.39     95.27 o 
  -4   0   8    15059.66    16211.01    488.26 o 
  -2   0   8     4579.08     4438.27     57.86 o 
   0   0   8     5009.69     6052.88    156.76 o 
   2   0   8      501.34      450.29     18.73 o 
   4   0   8     5760.08     5870.74    142.10 o 
   6   0   8       33.19       48.01     18.33 o 
   8   0   8      636.57      689.59     37.67 o 
  10   0   8      318.12      303.26    146.46 o 
  12   0   8      417.69      449.38     73.72 o 
 -16   1   8      975.87     1102.66     95.83 o 
 -15   1   8        1.91        6.50     25.42 o 
 -14   1   8     1941.29     1840.55     47.25 o 
 -13   1   8      126.84       82.03     24.64 o 
 -12   1   8      236.91      186.68     23.36 o 
 -11   1   8       52.03       47.54     15.72 o 
 -10   1   8     3925.71     4050.20     82.17 o 
  -9   1   8       17.38       11.22      9.70 o 
  -8   1   8     6751.13     7056.47    165.53 o 
  -7   1   8      574.78      622.70     20.55 o 
  -6   1   8    15090.06    15057.06    305.29 o 
  -5   1   8      685.07      616.82     21.75 o 
  -4   1   8     4800.26     4778.39     53.56 o 
  -3   1   8      884.24      957.18     20.83 o 
  -2   1   8     7061.65     7879.53    156.13 o 
  -1   1   8      926.30      902.01     19.55 o 
   0   1   8     1561.47     1367.46     25.70 o 
   1   1   8     3715.83     3997.74     68.97 o 
   2   1   8       49.66       81.57     14.09 o 
   3   1   8      328.31      356.06     12.27 o 
   4   1   8     2079.49     2089.54     55.78 o 
   5   1   8      546.37      562.21     19.72 o 
   6   1   8       38.13       38.30      9.41 o 
   7   1   8     1313.53     1280.33     37.04 o 
   8   1   8     2295.37     2399.41     72.20 o 
   9   1   8       50.42       49.91     16.19 o 
  10   1   8      624.12      640.82     42.12 o 
  11   1   8      139.14      102.10     42.16 o 
  12   1   8      180.67      111.80     44.02 o 
 -16   2   8       25.62       43.92     28.14 o 
 -15   2   8       41.69       26.23     28.30 o 
 -14   2   8      203.56      147.04     57.16 o 
 -13   2   8       86.03       74.22     25.09 o 
 -12   2   8     1930.81     1904.09     48.67 o 
 -11   2   8     2670.96     2741.61     77.18 o 
 -10   2   8      660.71      640.00     30.58 o 
  -9   2   8     1316.94     1310.66     33.81 o 
  -8   2   8     2255.72     2329.07     47.74 o 
  -7   2   8     2596.27     2594.29     44.76 o 
  -6   2   8     1654.76     1625.35     27.48 o 
  -5   2   8      769.34      773.65     25.73 o 
  -4   2   8      304.27      289.65      9.84 o 
  -3   2   8     2579.87     2597.64     39.06 o 
  -2   2   8    10078.27    10587.55    106.40 o 
  -1   2   8      450.93      523.95     13.49 o 
   0   2   8        0.79        1.20      6.25 o 
   1   2   8     5458.87     6051.99     83.43 o 
   2   2   8     2417.68     2360.10     37.72 o 
   3   2   8      943.09      926.19     28.09 o 
   4   2   8     1748.08     1751.04     47.81 o 
   5   2   8      538.99      522.14     18.96 o 
   6   2   8       82.89       97.11     16.81 o 
   7   2   8     2880.37     2912.45     62.94 o 
   8   2   8      395.72      402.01     24.75 o 
   9   2   8       18.75        9.56     11.69 o 
  10   2   8       40.82       36.90     17.20 o 
  11   2   8      142.55      135.39     52.43 o 
  12   2   8      826.07      753.32     56.22 o 
 -16   3   8       18.86       25.14     23.44 o 
 -15   3   8       15.74       28.94     24.51 o 
 -14   3   8      239.60      222.84     33.50 o 
 -13   3   8     1024.80     1013.48     37.04 o 
 -12   3   8      494.00      452.53     38.79 o 
 -11   3   8      109.34      131.47     27.02 o 
 -10   3   8      351.33      352.22     22.41 o 
  -9   3   8     3553.45     3446.97     69.59 o 
  -8   3   8      419.18      406.39     20.91 o 
  -7   3   8     1921.91     1996.17     46.42 o 
  -6   3   8      123.37      110.50     16.04 o 
  -5   3   8     2259.78     2140.82     40.19 o 
  -4   3   8     6185.63     6274.46     59.92 o 
  -3   3   8      385.74      399.28     12.03 o 
  -2   3   8        4.74        8.28      3.23 o 
  -1   3   8     4599.56     4592.63    134.76 o 
   0   3   8     1056.77     1145.83     35.95 o 
   1   3   8     2503.23     2488.36     39.37 o 
   2   3   8      565.17      561.04     26.48 o 
   3   3   8     1317.15     1379.73     43.98 o 
   4   3   8      795.99      802.64     27.99 o 
   5   3   8      367.21      340.53     24.47 o 
   6   3   8      379.55      341.14     26.52 o 
   7   3   8      316.38      300.08     24.49 o 
   8   3   8        7.00        9.75     11.03 o 
   9   3   8      260.28      258.60     35.09 o 
  10   3   8      191.53      179.12     67.10 o 
  11   3   8      210.65      154.56     58.66 o 
  12   3   8       97.39       86.51     35.84 o 
 -16   4   8       31.87       32.98     32.79 o 
 -15   4   8      389.80      338.66    154.94 o 
 -14   4   8       39.78       24.80     21.80 o 
 -13   4   8     1159.37     1213.98     47.67 o 
 -12   4   8      418.70      383.15     26.43 o 
 -11   4   8     1945.75     1922.27     53.18 o 
 -10   4   8      602.30      576.91     34.21 o 
  -9   4   8     4774.03     5099.49    243.57 o 
  -8   4   8     2761.97     2820.95     48.46 o 
  -7   4   8     4573.06     4510.84     96.40 o 
  -6   4   8      519.04      539.55     20.50 o 
  -5   4   8     2620.72     2769.44     70.15 o 
  -4   4   8     1544.22     1610.02     31.53 o 
  -3   4   8     4473.43     4372.28     45.84 o 
  -2   4   8      276.62      261.88      8.46 o 
  -1   4   8      344.93      340.52      7.56 o 
   0   4   8      403.32      357.58     54.95 o 
   1   4   8     4991.42     5207.76    173.72 o 
   2   4   8     1551.06     1654.41     34.45 o 
   3   4   8     1868.76     1740.18     50.27 o 
   4   4   8       22.10       24.99      8.96 o 
   5   4   8     1329.92     1337.86     36.28 o 
   6   4   8      636.61      653.30     36.07 o 
   7   4   8     2405.62     2272.28     81.05 o 
   8   4   8      248.29      244.06     29.51 o 
   9   4   8      531.35      495.25     35.21 o 
  10   4   8       12.55       20.63     17.40 o 
  11   4   8      576.67      701.38     64.89 o 
  12   4   8      125.09       87.75     51.77 o 
 -15   5   8      966.27     1004.16     80.13 o 
 -14   5   8       71.01       52.74     22.06 o 
 -13   5   8      322.30      305.14     32.07 o 
 -12   5   8      278.04      270.41     63.97 o 
 -11   5   8     1160.86     1205.27     48.02 o 
 -10   5   8      302.75      289.12     27.06 o 
  -9   5   8     1297.41     1305.59     41.74 o 
  -8   5   8      814.02      731.03     24.76 o 
  -7   5   8      112.00      141.71     17.65 o 
  -6   5   8      150.72      144.42     14.17 o 
  -5   5   8     5233.45     5072.07     63.41 o 
  -4   5   8       75.76       79.92     14.17 o 
  -3   5   8       14.85       14.58      4.97 o 
  -2   5   8      229.85      220.97      8.07 o 
  -1   5   8     6732.38     6845.13    103.44 o 
   0   5   8        0.30       -2.97     14.55 o 
   1   5   8      558.38      491.44     36.07 o 
   2   5   8      390.63      399.59     31.38 o 
   3   5   8       59.33       60.94      7.15 o 
   4   5   8     1400.75     1320.30     37.52 o 
   5   5   8     2550.83     2651.04     66.82 o 
   6   5   8     2449.03     2431.90     77.41 o 
   7   5   8       25.22       17.77     10.51 o 
   8   5   8      215.74      207.72     27.94 o 
   9   5   8     1116.62     1176.48     68.45 o 
  10   5   8        2.61        5.74     27.36 o 
  11   5   8      198.57      187.26     80.90 o 
 -15   6   8      331.61      342.78    168.80 o 
 -14   6   8        0.39        5.52     11.28 o 
 -13   6   8      788.12      765.92     38.04 o 
 -12   6   8      524.01      518.08     43.76 o 
 -11   6   8     2159.47     2220.79    132.57 o 
 -10   6   8     2729.01     2602.28     98.53 o 
  -9   6   8       38.10       44.97     17.00 o 
  -8   6   8     1118.12     1070.24     39.61 o 
  -7   6   8     7063.26     7177.76    148.94 o 
  -6   6   8      589.30      536.81     18.86 o 
  -5   6   8       33.62       49.65     10.80 o 
  -4   6   8      509.00      466.15     12.96 o 
  -3   6   8     4000.80     4142.15     82.77 o 
  -2   6   8      297.07      306.29     11.04 o 
  -1   6   8      714.29      611.98     44.83 o 
   0   6   8      826.56      883.50     44.20 o 
   1   6   8     1412.01     1317.05     56.77 o 
   2   6   8      326.20      357.46     94.07 o 
   3   6   8     3207.59     3286.67    118.50 o 
   4   6   8      187.02      175.80     12.31 o 
   5   6   8       12.33       10.03     11.75 o 
   6   6   8      623.40      568.88     24.98 o 
   7   6   8     3843.02     3832.15    161.96 o 
   8   6   8      188.38      198.03     74.44 o 
   9   6   8       15.10       10.88     25.36 o 
  10   6   8      117.01       89.72     44.14 o 
  11   6   8      712.97      698.51     98.53 o 
 -15   7   8      105.51       57.37     59.34 o 
 -14   7   8      287.24      288.91     46.06 o 
 -13   7   8      170.13      143.44     63.36 o 
 -12   7   8       70.09       46.07     24.03 o 
 -11   7   8     1003.74      953.08     57.76 o 
 -10   7   8      365.93      429.56     58.44 o 
  -9   7   8      711.60      777.24     35.86 o 
  -8   7   8      801.11      765.59     39.78 o 
  -7   7   8        1.44        6.39     11.67 o 
  -6   7   8      789.98      749.67     32.74 o 
  -5   7   8     1635.32     1629.24     44.67 o 
  -4   7   8      867.99      812.57     30.18 o 
  -3   7   8      483.69      492.06     16.60 o 
  -2   7   8     1638.27     1660.14     49.26 o 
  -1   7   8     1227.56     1227.02     54.94 o 
   0   7   8      663.72      605.30     38.28 o 
   1   7   8       46.03       57.86     25.83 o 
   2   7   8      506.25      522.62     44.57 o 
   3   7   8      268.68      281.07     84.08 o 
   4   7   8     1872.23     2002.97    108.55 o 
   5   7   8     2015.97     2007.49     85.01 o 
   6   7   8      207.04      229.37     52.91 o 
   7   7   8     1002.18      987.40     94.22 o 
   8   7   8       41.59       25.83     22.20 o 
   9   7   8      969.86     1002.01    127.12 o 
  10   7   8      165.67      137.32     94.64 o 
  11   7   8      403.80      438.45     80.92 o 
 -14   8   8        9.68       33.91     22.88 o 
 -13   8   8        8.22        7.82     17.56 o 
 -12   8   8     2680.02     2629.10    114.14 o 
 -11   8   8      250.16      246.68     57.75 o 
 -10   8   8      133.46      125.87     42.21 o 
  -9   8   8      777.51      710.68     35.91 o 
  -8   8   8     1108.43     1064.03     43.20 o 
  -7   8   8      981.78      969.88     43.92 o 
  -6   8   8      393.02      387.55     33.21 o 
  -5   8   8       10.24       10.48     11.89 o 
  -4   8   8      341.67      311.18     22.57 o 
  -3   8   8      626.02      591.36     22.00 o 
  -2   8   8     4284.28     4310.86    115.33 o 
  -1   8   8     1470.45     1575.35     78.94 o 
   0   8   8      834.03      840.02     52.63 o 
   1   8   8      224.89      258.44     78.13 o 
   2   8   8     2321.10     2525.30     75.73 o 
   3   8   8      383.78      373.92     56.02 o 
   4   8   8      113.98       96.84     39.96 o 
   5   8   8       87.77       76.16     38.25 o 
   6   8   8       58.73      107.25     43.47 o 
   7   8   8      112.96      135.40     68.32 o 
   8   8   8      212.30      249.34    125.29 o 
   9   8   8        7.15        3.42     33.77 o 
  10   8   8      120.62      107.36     68.34 o 
 -13   9   8       26.71        3.58     19.16 o 
 -12   9   8      392.41      282.64    110.77 o 
 -11   9   8       33.62       35.24     25.54 o 
 -10   9   8     2744.68     2613.66    114.02 o 
  -9   9   8      243.78      267.96     74.09 o 
  -8   9   8      954.94      915.31     47.84 o 
  -7   9   8        0.81       15.21     13.49 o 
  -6   9   8     3020.03     2882.69     93.07 o 
  -5   9   8     1166.05     1117.47     37.88 o 
  -4   9   8     1241.58     1190.81     45.83 o 
  -3   9   8      880.96      891.06     37.97 o 
  -2   9   8     4793.36     4680.20    106.19 o 
  -1   9   8      232.90      226.35     16.35 o 
   0   9   8     3968.97     4030.99    155.04 o 
   1   9   8       70.10       76.03     31.48 o 
   2   9   8       95.39      137.47     46.54 o 
   3   9   8     2119.82     2098.79    116.30 o 
   4   9   8     1378.39     1612.58    120.79 o 
   5   9   8      166.66      135.92     57.56 o 
   6   9   8     1031.40     1054.17    106.16 o 
   7   9   8        1.34        2.61     29.90 o 
   8   9   8       82.97       71.80     31.74 o 
   9   9   8      289.93      245.30    131.53 o 
 -13  10   8       25.99       18.91     14.21 o 
 -12  10   8     2410.52     2235.27    176.48 o 
 -11  10   8       40.31       40.41     20.89 o 
 -10  10   8     1386.02     1273.96     65.08 o 
  -9  10   8       16.34        9.42     14.61 o 
  -8  10   8      600.93      642.71     35.46 o 
  -7  10   8      313.41      328.17     28.25 o 
  -6  10   8     1133.43     1181.29     79.21 o 
  -5  10   8      541.91      504.25     27.58 o 
  -4  10   8     1670.39     1713.17     65.36 o 
  -3  10   8       17.07       16.77     12.07 o 
  -2  10   8       96.37       97.15     24.52 o 
  -1  10   8       16.47       30.27     21.21 o 
   0  10   8      201.04      241.44     77.51 o 
   1  10   8     1294.37     1280.71     62.75 o 
   2  10   8     2885.59     2850.42    174.58 o 
   3  10   8      590.02      614.77    151.28 o 
   4  10   8      163.52      157.87     77.24 o 
   5  10   8      618.17      630.22     74.39 o 
   6  10   8      747.99      757.99     93.63 o 
   7  10   8      170.23      141.64     84.05 o 
   8  10   8      225.97      148.67     92.80 o 
   9  10   8        3.10       14.74     24.49 o 
 -12  11   8       14.27       18.64     16.26 o 
 -11  11   8        5.24        9.07     18.88 o 
 -10  11   8      282.49      257.90     84.45 o 
  -9  11   8       31.05       41.49     12.87 o 
  -8  11   8      302.30      302.22     80.99 o 
  -7  11   8       28.70       16.45     17.29 o 
  -6  11   8       59.80       74.81     25.54 o 
  -5  11   8      185.06      204.44     52.37 o 
  -4  11   8      413.35      414.96     44.22 o 
  -3  11   8      216.71      215.54     23.07 o 
  -2  11   8      315.78      308.18    138.76 o 
  -1  11   8       70.80       56.09     25.34 o 
   0  11   8     5170.56     5246.21    111.13 o 
   1  11   8      140.70      116.60     68.64 o 
   2  11   8     1223.98     1111.87     70.79 o 
   3  11   8      161.64      159.40     72.46 o 
   4  11   8     1194.24     1227.82     77.92 o 
   5  11   8       37.14       49.07     38.10 o 
   6  11   8     1135.90     1265.65     78.99 o 
   7  11   8       13.06       22.78     24.07 o 
   8  11   8        8.24        8.11     19.06 o 
 -11  12   8       29.14       18.82     17.86 o 
 -10  12   8       79.11       58.99     28.81 o 
  -9  12   8      308.69      265.05     42.83 o 
  -8  12   8     1632.82     1584.34     74.15 o 
  -7  12   8     1399.57     1379.47     68.57 o 
  -6  12   8      104.60      112.79     39.71 o 
  -5  12   8      117.99       93.09     34.12 o 
  -4  12   8     1344.28     1330.89     60.87 o 
  -3  12   8     2785.57     2785.45    121.72 o 
  -2  12   8       28.73       20.72     32.94 o 
  -1  12   8      167.86      169.21     72.22 o 
   0  12   8      172.80      143.16     50.81 o 
   1  12   8      167.49      193.56     91.46 o 
   2  12   8      824.14      890.88     74.98 o 
   3  12   8      466.28      478.28    175.26 o 
   4  12   8      704.13      625.03    124.53 o 
   5  12   8      168.86      139.08     58.52 o 
   6  12   8     1802.28     1837.59    161.48 o 
   7  12   8     1267.26     1323.34    128.42 o 
  -9  13   8     1523.51     1529.10     90.75 o 
  -8  13   8       74.90       43.41     23.57 o 
  -7  13   8       69.71       61.86     41.38 o 
  -6  13   8       11.28       27.76     19.24 o 
  -5  13   8     1249.31     1236.77     68.59 o 
  -4  13   8       55.16       65.40     21.75 o 
  -3  13   8      195.78      148.27     78.26 o 
  -2  13   8       12.02       -5.89     32.56 o 
  -1  13   8     2231.24     2412.18    131.43 o 
   0  13   8      454.37      424.80    155.11 o 
   1  13   8       82.99      116.46     44.39 o 
   2  13   8       52.45       58.03     34.43 o 
   3  13   8     1208.08     1226.18     77.53 o 
   4  13   8       50.04       44.00     24.62 o 
   5  13   8      638.84      655.30     96.24 o 
  -8  14   8       25.41       33.81     22.14 o 
  -7  14   8      635.04      596.09     64.87 o 
  -6  14   8      119.81      120.09     81.52 o 
  -5  14   8        0.52        8.50     27.44 o 
  -4  14   8       51.22       60.17     22.05 o 
  -3  14   8     1085.53     1047.00     90.01 o 
  -2  14   8        8.35       19.91     22.24 o 
  -1  14   8      578.15      546.35     79.92 o 
   0  14   8       95.46       80.73     42.34 o 
   1  14   8     1147.17     1244.23     91.37 o 
   2  14   8      360.19      356.64    181.27 o 
   3  14   8      496.89      549.83     89.24 o 
   4  14   8       46.68       39.32     65.62 o 
  -5  15   8      879.64      847.98     75.34 o 
  -4  15   8      119.87      101.24     54.48 o 
  -3  15   8       29.79       35.72     21.63 o 
  -2  15   8        4.36       -2.12     30.49 o 
  -1  15   8      771.15      774.79     83.05 o 
   0  15   8        1.63        6.08     19.36 o 
   1  15   8       29.61       40.77     36.60 o 
 -15   0   9     1343.53     1316.48    157.29 o 
 -13   0   9      104.13       88.13     38.60 o 
 -11   0   9      109.06       78.02     36.68 o 
  -9   0   9     3787.75     3828.19     89.25 o 
  -7   0   9     5010.18     5350.39    161.95 o 
  -5   0   9      532.07      391.56     40.25 o 
  -3   0   9       17.58       16.69      5.72 o 
  -1   0   9    10040.06    10325.84    194.96 o 
   1   0   9     2817.22     2780.59     83.98 o 
   3   0   9      650.91      574.68     36.98 o 
   5   0   9     2214.21     2221.44     47.47 o 
   7   0   9     1302.43     1245.77     62.11 o 
   9   0   9      668.53      717.99     63.05 o 
  11   0   9      272.67      274.46     44.72 o 
 -16   1   9        1.30        0.19     30.01 o 
 -15   1   9      240.29      194.75    143.05 o 
 -14   1   9       14.16       14.53     27.92 o 
 -13   1   9      780.65      744.36     28.99 o 
 -12   1   9      396.25      395.96     20.92 o 
 -11   1   9      285.53      293.57     16.91 o 
 -10   1   9        4.31       11.35      6.79 o 
  -9   1   9      170.83      176.81     15.81 o 
  -8   1   9      296.20      283.94     15.74 o 
  -7   1   9     4310.69     4300.07     75.61 o 
  -6   1   9     2270.59     2311.78     43.26 o 
  -5   1   9     1758.90     1690.53     39.95 o 
  -4   1   9     1394.86     1363.69     44.89 o 
  -3   1   9    13921.94    13987.05    375.74 o 
  -2   1   9    11264.44    12282.16    167.02 o 
  -1   1   9     1075.56     1197.60     26.06 o 
   0   1   9     2533.04     2821.03     46.19 o 
   1   1   9     2635.63     2505.11     42.13 o 
   2   1   9      323.50      271.26     13.73 o 
   3   1   9      744.93      727.24     24.21 o 
   4   1   9       57.05       56.26     13.26 o 
   5   1   9     1399.61     1392.59     38.72 o 
   6   1   9      324.29      309.67     26.74 o 
   7   1   9      856.67      875.28     30.45 o 
   8   1   9      259.26      257.69     23.77 o 
   9   1   9       36.41       33.20     12.39 o 
  10   1   9      135.23      124.72     39.58 o 
  11   1   9      488.34      439.83     86.60 o 
  12   1   9        5.80       19.24     12.38 o 
 -16   2   9       22.61       19.28     24.82 o 
 -15   2   9      886.99      952.66     77.34 o 
 -14   2   9      387.97      395.62    142.61 o 
 -13   2   9     1150.31     1063.94     39.57 o 
 -12   2   9       12.67       12.34      8.76 o 
 -11   2   9      504.99      522.95     18.99 o 
 -10   2   9     1823.55     1820.24     47.21 o 
  -9   2   9      559.14      512.03     18.90 o 
  -8   2   9       71.15       72.81      8.48 o 
  -7   2   9       80.94       98.50      8.30 o 
  -6   2   9      168.94      147.17     12.78 o 
  -5   2   9     8674.05     8713.47    126.66 o 
  -4   2   9      581.97      544.39     17.15 o 
  -3   2   9      568.85      592.83     19.22 o 
  -2   2   9       76.38       84.02     16.78 o 
  -1   2   9    10928.57    11038.22    111.14 o 
   0   2   9     5692.45     5737.45     86.60 o 
   1   2   9      350.63      320.75     11.49 o 
   2   2   9      111.46      129.30     17.61 o 
   3   2   9     2390.23     2577.63     69.12 o 
   4   2   9     2603.79     2624.79     41.38 o 
   5   2   9     3145.34     3261.29     57.60 o 
   6   2   9      733.45      693.91     21.56 o 
   7   2   9      918.76      887.06     23.63 o 
   8   2   9      768.27      764.97     27.99 o 
   9   2   9      612.78      612.65     33.00 o 
  10   2   9      116.35      108.63     27.77 o 
  11   2   9       22.29       16.82     16.18 o 
 -16   3   9       37.11       11.29     34.92 o 
 -15   3   9      182.15      128.07     81.63 o 
 -14   3   9      611.05      562.52     74.11 o 
 -13   3   9       57.56       66.44     18.03 o 
 -12   3   9      921.62      915.01     45.97 o 
 -11   3   9       44.66       37.87     12.51 o 
 -10   3   9      412.76      354.60     25.07 o 
  -9   3   9      110.73      103.07      9.58 o 
  -8   3   9      418.57      418.88     11.64 o 
  -7   3   9      662.61      629.28     21.10 o 
  -6   3   9     4487.22     4625.91    144.29 o 
  -5   3   9      217.15      229.40      9.99 o 
  -4   3   9    11599.52    12596.67    226.67 o 
  -3   3   9     5945.05     6262.12     58.06 o 
  -2   3   9     2883.71     2743.85     47.63 o 
  -1   3   9      958.48      980.02     36.75 o 
   0   3   9       51.11       51.31      9.97 o 
   1   3   9      967.15      924.14     30.23 o 
   2   3   9     4594.44     4675.07    100.75 o 
   3   3   9      334.24      332.80     13.61 o 
   4   3   9     3329.87     3446.37     64.20 o 
   5   3   9     1238.79     1236.37     33.84 o 
   6   3   9      955.85      979.56     24.58 o 
   7   3   9      968.25      944.71     29.72 o 
   8   3   9       37.84       30.15     12.56 o 
   9   3   9        5.77       12.45     14.74 o 
  10   3   9      328.72      307.45     38.20 o 
  11   3   9      121.24       97.53     46.58 o 
 -16   4   9      568.39      506.59    187.98 o 
 -15   4   9       48.37       47.95     28.10 o 
 -14   4   9      517.90      571.76     78.03 o 
 -13   4   9      777.40      769.75     57.93 o 
 -12   4   9      104.23       91.19     28.94 o 
 -11   4   9       54.63       58.68     16.55 o 
 -10   4   9     3731.05     3940.94     95.20 o 
  -9   4   9       72.23       73.08     18.79 o 
  -8   4   9        3.43        7.22      5.25 o 
  -7   4   9      295.96      290.05     12.71 o 
  -6   4   9     4461.21     4560.63     83.69 o 
  -5   4   9      817.10      814.00     21.95 o 
  -4   4   9     1112.60      994.83     27.05 o 
  -3   4   9      577.99      564.89     16.63 o 
  -2   4   9     2358.98     2331.23     32.60 o 
  -1   4   9      713.80      702.36     22.95 o 
   0   4   9     9134.94     9691.70    399.80 o 
   1   4   9     1340.25     1361.05     56.88 o 
   2   4   9     1402.19     1413.21     42.12 o 
   3   4   9     1123.84     1128.49     36.85 o 
   4   4   9      283.49      286.90     17.14 o 
   5   4   9      563.62      547.96     17.48 o 
   6   4   9        7.82       20.01      9.58 o 
   7   4   9      676.16      591.11     27.79 o 
   8   4   9       23.43       33.83     13.76 o 
   9   4   9       36.61       34.41     18.36 o 
  10   4   9      230.40      197.05     70.94 o 
  11   4   9       30.21       21.09     17.42 o 
 -15   5   9       25.36       28.76     27.37 o 
 -14   5   9      454.17      437.42     77.83 o 
 -13   5   9       32.70       41.09     15.05 o 
 -12   5   9     2038.10     1997.13     95.83 o 
 -11   5   9       35.47       29.94     11.52 o 
 -10   5   9       82.43       73.42     20.94 o 
  -9   5   9      229.92      252.74     33.84 o 
  -8   5   9     3730.72     3642.30     79.66 o 
  -7   5   9      577.91      502.97     36.65 o 
  -6   5   9       62.74       66.22     15.36 o 
  -5   5   9       20.74       28.09      6.14 o 
  -4   5   9     2366.63     2334.91     59.78 o 
  -3   5   9       43.40       36.66      9.11 o 
  -2   5   9     5219.96     5237.15     90.50 o 
  -1   5   9      271.99      287.46     78.78 o 
   0   5   9      473.67      483.24     28.30 o 
   1   5   9       30.42       31.03     17.92 o 
   2   5   9     6283.58     6259.16    121.97 o 
   3   5   9     1237.77     1071.83     34.31 o 
   4   5   9        1.22        4.12      4.10 o 
   5   5   9      735.61      698.07     34.20 o 
   6   5   9       52.00       69.98     20.12 o 
   7   5   9      624.06      591.47     25.78 o 
   8   5   9      328.19      309.31     87.07 o 
   9   5   9        7.88       10.44     23.61 o 
  10   5   9       39.87       47.78     26.80 o 
  11   5   9      299.00      308.16     60.53 o 
 -15   6   9       15.74       22.87     27.58 o 
 -14   6   9     1012.21     1030.40     93.84 o 
 -13   6   9       33.13       20.38     13.31 o 
 -12   6   9       29.98       21.97     18.21 o 
 -11   6   9       38.56       52.71     28.50 o 
 -10   6   9     4403.99     4522.12    134.10 o 
  -9   6   9     1317.01     1343.68     54.35 o 
  -8   6   9        6.09       16.28     11.63 o 
  -7   6   9       22.47       24.74      7.84 o 
  -6   6   9     4928.36     4949.31     99.07 o 
  -5   6   9     1816.13     1820.68     45.01 o 
  -4   6   9     1174.61     1124.02     34.28 o 
  -3   6   9        0.02       10.29      7.15 o 
  -2   6   9     1382.00     1360.21     40.85 o 
  -1   6   9      826.26      834.79     42.96 o 
   0   6   9     5883.16     5896.86    118.34 o 
   1   6   9     1347.37     1389.40     56.30 o 
   2   6   9      156.48      171.14     46.03 o 
   3   6   9      133.61      168.21     47.27 o 
   4   6   9     2872.32     3156.54    133.11 o 
   5   6   9      153.71      158.66     32.71 o 
   6   6   9       10.04       22.03     12.20 o 
   7   6   9       31.77       33.09     20.46 o 
   8   6   9      897.96      914.09     67.04 o 
   9   6   9      164.46      114.66     67.98 o 
  10   6   9      197.39      152.07     62.98 o 
 -15   7   9       11.81       26.16     22.72 o 
 -14   7   9        8.83       20.18     15.22 o 
 -13   7   9       70.24       79.67     34.30 o 
 -12   7   9       65.60       99.77     29.03 o 
 -11   7   9       23.34       36.88     15.28 o 
 -10   7   9     1083.21     1081.10     75.35 o 
  -9   7   9       42.31       52.19     15.03 o 
  -8   7   9     2322.66     2516.46     71.73 o 
  -7   7   9      624.65      644.58     33.85 o 
  -6   7   9      564.80      562.06     41.54 o 
  -5   7   9       68.03       77.40     20.35 o 
  -4   7   9     1341.47     1352.67     35.36 o 
  -3   7   9     1377.07     1386.70     37.06 o 
  -2   7   9     1623.39     1575.12     40.73 o 
  -1   7   9       47.84       68.53     18.21 o 
   0   7   9      948.25      943.53     44.32 o 
   1   7   9     2127.82     2143.91    220.21 o 
   2   7   9      335.62      370.17    109.42 o 
   3   7   9       98.92       90.26     29.98 o 
   4   7   9        8.94       24.47     33.46 o 
   5   7   9     1019.25      941.27     52.89 o 
   6   7   9       69.41       63.24     24.81 o 
   7   7   9      521.06      545.10    172.22 o 
   8   7   9      870.96      825.19     56.57 o 
   9   7   9       10.11       20.85     14.66 o 
  10   7   9       32.46       40.28     35.64 o 
 -14   8   9       94.01       46.43     19.64 o 
 -13   8   9        3.14       10.68     16.28 o 
 -12   8   9       81.57       64.61     20.18 o 
 -11   8   9     1056.32     1107.37     54.43 o 
 -10   8   9      332.06      278.52     85.38 o 
  -9   8   9       64.75       88.10     29.10 o 
  -8   8   9      464.02      462.68     35.53 o 
  -7   8   9      234.29      178.33     50.32 o 
  -6   8   9      334.67      296.45     30.65 o 
  -5   8   9     4672.20     4471.12    124.52 o 
  -4   8   9      163.89      153.98     19.83 o 
  -3   8   9       16.28       11.75      3.93 o 
  -2   8   9      365.16      342.66     20.65 o 
  -1   8   9     3747.07     3811.76    120.38 o 
   0   8   9     3415.47     3399.32    125.24 o 
   1   8   9      308.60      334.53    100.79 o 
   2   8   9     1321.87     1260.82     76.42 o 
   3   8   9       32.94       51.04     21.64 o 
   4   8   9     1153.17     1170.21     62.64 o 
   5   8   9      926.06      945.95     58.21 o 
   6   8   9       63.01       77.61     28.46 o 
   7   8   9        2.00       10.42     20.39 o 
   8   8   9       23.83       16.52     27.65 o 
   9   8   9      426.01      467.97     51.80 o 
 -13   9   9      958.28      959.50     58.72 o 
 -12   9   9       22.16       15.29     14.92 o 
 -11   9   9      356.05      298.94     87.76 o 
 -10   9   9      146.42      123.53     38.46 o 
  -9   9   9     1163.39     1168.72     58.66 o 
  -8   9   9      185.46      153.84     57.63 o 
  -7   9   9     4024.33     3856.31    145.43 o 
  -6   9   9       25.46       31.77     11.63 o 
  -5   9   9      180.15      176.05     37.18 o 
  -4   9   9      124.95      105.95     23.75 o 
  -3   9   9     7939.36     8011.17    221.08 o 
  -2   9   9      199.20      205.83     12.58 o 
  -1   9   9       93.10       88.99     35.08 o 
   0   9   9      691.50      689.06     72.97 o 
   1   9   9     2668.90     2707.01    107.67 o 
   2   9   9      207.54      219.24     71.34 o 
   3   9   9      301.49      342.72    119.06 o 
   4   9   9      213.42      193.68     81.18 o 
   5   9   9     1622.39     1609.59    101.58 o 
   6   9   9       37.35       26.96     24.33 o 
   7   9   9     1025.44     1110.30     85.46 o 
   8   9   9      112.24      128.34     58.87 o 
   9   9   9      221.48      172.97    113.89 o 
 -13  10   9        3.18       15.87     20.79 o 
 -12  10   9        0.13       15.77     14.22 o 
 -11  10   9      327.66      252.55    115.82 o 
 -10  10   9      110.60       73.44     41.77 o 
  -9  10   9      905.89      986.87     70.11 o 
  -8  10   9       14.31       -6.66     17.69 o 
  -7  10   9      894.91      851.78     35.11 o 
  -6  10   9      484.68      468.28     37.22 o 
  -5  10   9     2719.10     2773.92     87.69 o 
  -4  10   9       18.46       24.13     13.83 o 
  -3  10   9      352.33      307.80     35.44 o 
  -2  10   9       75.69       71.61     33.70 o 
  -1  10   9      351.62      383.41    120.73 o 
   0  10   9       97.93       94.91     29.04 o 
   1  10   9       13.74       13.31     19.87 o 
   2  10   9       36.07       48.28     30.74 o 
   3  10   9     1103.80     1136.96     64.33 o 
   4  10   9      451.87      401.61    149.49 o 
   5  10   9      502.26      429.98     55.44 o 
   6  10   9      609.11      550.69     80.13 o 
   7  10   9      175.11      165.80     96.46 o 
   8  10   9       45.83       26.34     42.07 o 
 -12  11   9        3.67       13.34     17.13 o 
 -11  11   9      188.19      167.80     90.88 o 
 -10  11   9      439.83      358.59    111.32 o 
  -9  11   9      743.80      735.18     39.09 o 
  -8  11   9       62.96       78.62     24.95 o 
  -7  11   9     2632.32     2583.32    114.36 o 
  -6  11   9        7.27       19.72     12.98 o 
  -5  11   9       30.83       26.65      9.53 o 
  -4  11   9       12.55       28.65     15.75 o 
  -3  11   9     2600.41     2572.68    244.44 o 
  -2  11   9      412.48      342.24    127.55 o 
  -1  11   9      756.29      774.17     54.88 o 
   0  11   9       36.98       45.88     23.56 o 
   1  11   9      998.17     1069.96     63.57 o 
   2  11   9      102.83      106.58     45.31 o 
   3  11   9      523.33      494.25     59.38 o 
   4  11   9      422.54      444.29    197.35 o 
   5  11   9      374.40      395.67     70.42 o 
   6  11   9        4.37      -14.52     36.86 o 
   7  11   9      549.75      484.35    102.52 o 
 -11  12   9      716.91      673.66     49.79 o 
 -10  12   9      839.95      864.66     62.06 o 
  -9  12   9      384.46      371.25     45.76 o 
  -8  12   9        4.36        9.85      9.98 o 
  -7  12   9      370.77      262.86     95.50 o 
  -6  12   9      631.56      681.44     57.49 o 
  -5  12   9     1246.32     1251.18     72.92 o 
  -4  12   9      211.06      210.91     65.13 o 
  -3  12   9      203.51      183.83     79.33 o 
  -2  12   9     1502.54     1558.46     99.87 o 
  -1  12   9       17.26       29.42     18.24 o 
   0  12   9     1572.44     1618.87     79.08 o 
   1  12   9      630.55      598.38     57.79 o 
   2  12   9       17.06       13.37     21.50 o 
   3  12   9       97.36       74.86     32.78 o 
   4  12   9       32.71       40.09     22.01 o 
   5  12   9      416.27      306.12    152.49 o 
   6  12   9        5.64       18.56     22.09 o 
  -9  13   9        5.49       16.89     19.64 o 
  -8  13   9      527.37      452.12     60.33 o 
  -7  13   9      652.05      731.18     84.97 o 
  -6  13   9      533.48      550.45     66.67 o 
  -5  13   9        7.70       29.93     13.95 o 
  -4  13   9     1635.27     1580.79     89.79 o 
  -3  13   9      193.84      171.96     75.68 o 
  -2  13   9     1167.43     1168.81     79.39 o 
  -1  13   9        6.75       12.25     22.77 o 
   0  13   9      513.19      536.71     49.53 o 
   1  13   9       80.59       87.05     32.33 o 
   2  13   9     1282.10     1264.91     98.06 o 
   3  13   9      263.97      221.59    122.86 o 
   4  13   9        9.41       -2.87     36.56 o 
   5  13   9       40.01       39.34     42.89 o 
  -7  14   9       90.57       85.46     40.46 o 
  -6  14   9      717.98      749.98     74.12 o 
  -5  14   9        5.66       19.65     16.62 o 
  -4  14   9      796.60      895.29     84.12 o 
  -3  14   9      186.21      164.31     69.98 o 
  -2  14   9     1232.10     1192.55     84.67 o 
  -1  14   9        0.59       17.10     25.47 o 
   0  14   9      875.71      871.86     71.49 o 
   1  14   9       22.21       24.62     28.16 o 
   2  14   9       88.93       76.62     55.62 o 
   3  14   9       12.82       20.31     32.44 o 
  -4  15   9      325.73      272.51    151.33 o 
  -3  15   9       27.15       30.97     31.61 o 
  -2  15   9      738.58      772.79     72.55 o 
  -1  15   9        3.21        3.60     38.21 o 
 -16   0  10      634.19      473.31     75.98 o 
 -14   0  10     1130.13      966.91    100.17 o 
 -12   0  10     1766.13     1773.79     55.26 o 
 -10   0  10     1157.35     1174.82     58.55 o 
  -8   0  10     6778.94     7333.94    260.63 o 
  -6   0  10     1939.59     1961.29     98.81 o 
  -4   0  10      777.98      704.65     32.14 o 
  -2   0  10      555.11      505.16     19.79 o 
   0   0  10      285.81      238.77     22.56 o 
   2   0  10     4772.39     4988.04    124.63 o 
   4   0  10      933.20      922.69     39.08 o 
   6   0  10     2057.37     2128.20     68.88 o 
   8   0  10        5.81        9.80     17.66 o 
  10   0  10       19.45       18.33     19.98 o 
 -16   1  10      438.34      349.40    162.06 o 
 -15   1  10        2.13       20.21     34.91 o 
 -14   1  10      860.37      867.16     80.04 o 
 -13   1  10        5.40       27.72     17.49 o 
 -12   1  10      504.75      445.85     24.59 o 
 -11   1  10        4.37        5.65      6.52 o 
 -10   1  10     2319.85     2371.50     55.33 o 
  -9   1  10        7.57        9.71      4.10 o 
  -8   1  10      401.80      408.51     41.04 o 
  -7   1  10      296.70      298.35     30.64 o 
  -6   1  10     3545.69     3533.79    102.02 o 
  -5   1  10      408.81      398.75     26.55 o 
  -4   1  10     7257.70     7510.06     74.47 o 
  -3   1  10      882.49      960.06     36.39 o 
  -2   1  10    16819.91    18992.74    224.07 o 
  -1   1  10     1431.58     1443.85     26.51 o 
   0   1  10     2017.72     2093.37     35.53 o 
   1   1  10      958.44      971.29     27.76 o 
   2   1  10     3055.50     3122.27     81.59 o 
   3   1  10      309.90      329.20     18.95 o 
   4   1  10     1150.14     1176.16     37.14 o 
   5   1  10       42.30       34.13      9.97 o 
   6   1  10      379.50      417.26     54.39 o 
   7   1  10      298.51      316.29     21.02 o 
   8   1  10     2048.91     2171.76     71.53 o 
   9   1  10       12.83        4.46     12.90 o 
  10   1  10      230.61      220.40     61.30 o 
  11   1  10        0.55        5.57     15.96 o 
 -16   2  10       43.62       62.18     33.76 o 
 -15   2  10      173.09      151.49    107.24 o 
 -14   2  10      805.53      888.40     72.73 o 
 -13   2  10      671.91      717.47     74.64 o 
 -12   2  10     1619.85     1450.83     64.40 o 
 -11   2  10       23.27        8.99      6.54 o 
 -10   2  10      497.13      480.55     34.49 o 
  -9   2  10       13.36       16.38      5.29 o 
  -8   2  10     1059.34     1076.93     37.51 o 
  -7   2  10      584.11      574.91     17.25 o 
  -6   2  10      396.93      374.16     18.08 o 
  -5   2  10     1035.68     1156.39     42.70 o 
  -4   2  10      724.76      672.14     29.19 o 
  -3   2  10      265.02      199.46     19.54 o 
  -2   2  10     5603.04     5966.71    134.68 o 
  -1   2  10     2595.24     2718.34     44.48 o 
   0   2  10     3379.40     3487.37     45.17 o 
   1   2  10      689.86      669.31     24.41 o 
   2   2  10     2869.34     2903.93     57.95 o 
   3   2  10       11.93       12.50      6.22 o 
   4   2  10     1058.58     1077.77     30.79 o 
   5   2  10     2089.09     2079.08     59.20 o 
   6   2  10       79.44       70.71     16.24 o 
   7   2  10      944.62      963.16     33.09 o 
   8   2  10      309.13      297.83     23.25 o 
   9   2  10      157.86      156.79     42.08 o 
  10   2  10      245.07      224.09     34.56 o 
  11   2  10      296.30      243.32    111.06 o 
 -16   3  10      354.68      261.70    139.21 o 
 -15   3  10      422.68      481.75     68.51 o 
 -14   3  10       40.68       49.88     28.19 o 
 -13   3  10       21.87       40.33     18.80 o 
 -12   3  10      120.18       97.96     32.04 o 
 -11   3  10      717.58      708.56     20.06 o 
 -10   3  10       64.63       67.21     16.60 o 
  -9   3  10      994.44      955.34     31.83 o 
  -8   3  10       62.80       66.51     10.09 o 
  -7   3  10     1665.53     1715.63     51.18 o 
  -6   3  10      792.29      804.07     29.02 o 
  -5   3  10     4563.83     4510.07     47.92 o 
  -4   3  10      604.77      632.41     19.01 o 
  -3   3  10       41.21       55.59      9.73 o 
  -2   3  10      116.31      117.39     16.06 o 
  -1   3  10     2056.55     1971.95     41.43 o 
   0   3  10     1166.53     1173.75     27.13 o 
   1   3  10     1507.94     1504.01     44.02 o 
   2   3  10      916.53      903.22     32.67 o 
   3   3  10     5894.29     5983.76    135.43 o 
   4   3  10     2025.59     1979.73     48.18 o 
   5   3  10     1302.72     1377.86     45.80 o 
   6   3  10      224.99      236.34     36.97 o 
   7   3  10     1291.67     1286.14     37.39 o 
   8   3  10      677.20      670.98     33.43 o 
   9   3  10      509.85      516.69     33.57 o 
  10   3  10       47.94       56.60     26.53 o 
  11   3  10      102.29       82.65     39.78 o 
 -16   4  10      137.73      118.06     84.27 o 
 -15   4  10       30.57       50.29     27.30 o 
 -14   4  10      501.73      448.07    163.87 o 
 -13   4  10      551.42      524.21     36.29 o 
 -12   4  10      459.94      406.11     31.13 o 
 -11   4  10       97.87      110.31     24.41 o 
 -10   4  10      123.48      126.04     24.66 o 
  -9   4  10     2040.59     2056.48     48.89 o 
  -8   4  10      623.40      599.33     19.39 o 
  -7   4  10     3254.21     3409.94     71.75 o 
  -6   4  10      242.83      230.66     19.46 o 
  -5   4  10       51.77       56.61     11.50 o 
  -4   4  10       22.05       20.90      4.79 o 
  -3   4  10     2333.11     2230.75     42.68 o 
  -2   4  10       62.14       72.89     14.72 o 
  -1   4  10     1180.83     1178.28     35.64 o 
   0   4  10       20.50       28.68      6.57 o 
   1   4  10     4030.30     4072.52     77.03 o 
   2   4  10       85.96       86.02      7.39 o 
   3   4  10      198.04      184.82     11.40 o 
   4   4  10       90.22       80.71     21.52 o 
   5   4  10     5048.30     5192.30    107.02 o 
   6   4  10     1596.78     1622.14     49.66 o 
   7   4  10       38.89       52.57     14.45 o 
   8   4  10      116.52      127.89     40.71 o 
   9   4  10       15.97       11.56     18.56 o 
  10   4  10       56.74       73.34     24.95 o 
  11   4  10       70.54       70.71     38.47 o 
 -15   5  10      389.33      329.09    158.72 o 
 -14   5  10       83.53       55.00     34.04 o 
 -13   5  10       15.00       21.89     22.26 o 
 -12   5  10       36.89       38.72     16.46 o 
 -11   5  10     1870.91     1926.09     68.55 o 
 -10   5  10        1.94        6.81     10.95 o 
  -9   5  10      712.71      672.76     25.40 o 
  -8   5  10      811.78      778.95     34.01 o 
  -7   5  10      762.59      775.10     25.02 o 
  -6   5  10       17.27       20.90      7.65 o 
  -5   5  10     2918.60     2691.32     77.51 o 
  -4   5  10      169.61      159.57     12.40 o 
  -3   5  10       65.19       71.05     11.28 o 
  -2   5  10        4.20        5.02      2.36 o 
  -1   5  10     5814.62     6133.78    174.25 o 
   0   5  10       28.08       36.63     11.49 o 
   1   5  10       11.03       25.75     18.95 o 
   2   5  10      534.53      544.95     33.63 o 
   3   5  10     1847.90     1830.66     66.27 o 
   4   5  10     1026.61      947.48     34.42 o 
   5   5  10      662.87      647.74     21.71 o 
   6   5  10      130.08      113.26     31.91 o 
   7   5  10       49.86       39.50     14.00 o 
   8   5  10        0.15        1.90     21.06 o 
   9   5  10     1474.80     1585.04     88.14 o 
  10   5  10       76.98       67.65     29.78 o 
 -15   6  10       43.17       45.29     29.26 o 
 -14   6  10       62.53       60.71     32.60 o 
 -13   6  10      413.72      415.11     33.84 o 
 -12   6  10       17.24       14.15     10.94 o 
 -11   6  10      513.13      508.40     44.92 o 
 -10   6  10      155.21      151.76     45.03 o 
  -9   6  10     3604.56     3727.90     90.07 o 
  -8   6  10      997.80     1000.66     32.61 o 
  -7   6  10      590.44      605.40     31.68 o 
  -6   6  10       30.92       31.76      9.87 o 
  -5   6  10      801.49      801.37     23.07 o 
  -4   6  10     3715.11     3762.05     72.12 o 
  -3   6  10     4385.45     4304.95     94.08 o 
  -2   6  10     4124.13     4131.29     55.77 o 
  -1   6  10        2.87        6.35     19.59 o 
   0   6  10      520.54      529.90     30.74 o 
   1   6  10     3785.95     3819.67    106.78 o 
   2   6  10     2845.18     2921.04     81.42 o 
   3   6  10      145.34      175.57     41.84 o 
   4   6  10       10.49        7.15     23.22 o 
   5   6  10     1160.69     1180.31     41.56 o 
   6   6  10      208.41      210.60     55.26 o 
   7   6  10      323.53      291.42    104.26 o 
   8   6  10       46.05       55.47     37.21 o 
   9   6  10       41.25       44.18     32.41 o 
  10   6  10      225.25      205.42     99.56 o 
 -15   7  10      103.26      152.89    125.35 o 
 -14   7  10      271.94      241.00    130.87 o 
 -13   7  10       89.81       78.81     37.03 o 
 -12   7  10      349.37      325.03    119.10 o 
 -11   7  10       44.31       43.23     20.39 o 
 -10   7  10      354.38      275.92     27.67 o 
  -9   7  10      951.92     1001.45     32.76 o 
  -8   7  10      116.11      122.33     33.46 o 
  -7   7  10      294.64      298.86     30.05 o 
  -6   7  10     2151.22     2182.18     66.68 o 
  -5   7  10     3507.48     3687.19     72.10 o 
  -4   7  10     1755.11     1652.17     44.93 o 
  -3   7  10        0.90        2.91      4.82 o 
  -2   7  10     1853.14     1931.15     73.63 o 
  -1   7  10      560.68      562.91     38.25 o 
   0   7  10       76.59       93.95     28.46 o 
   1   7  10     1068.91     1147.36     50.56 o 
   2   7  10      341.74      374.23     98.76 o 
   3   7  10      813.29      836.12     49.99 o 
   4   7  10      395.17      411.27     52.99 o 
   5   7  10      105.44       99.89     34.55 o 
   6   7  10       42.48       44.15     16.74 o 
   7   7  10      141.28      177.75     83.69 o 
   8   7  10      951.81      846.89     61.67 o 
   9   7  10      366.47      308.46    152.63 o 
 -14   8  10      540.84      561.44     66.51 o 
 -13   8  10      497.69      456.07     39.59 o 
 -12   8  10       60.04       51.95     25.41 o 
 -11   8  10       75.24       58.36     19.83 o 
 -10   8  10      134.05      165.05     59.10 o 
  -9   8  10      318.01      333.53     74.70 o 
  -8   8  10     1793.95     1869.84     60.17 o 
  -7   8  10      943.25      900.58     30.82 o 
  -6   8  10       13.77       18.47      9.36 o 
  -5   8  10        4.84        4.24      6.03 o 
  -4   8  10     1598.98     1598.02     56.05 o 
  -3   8  10     2548.05     2571.12     81.17 o 
  -2   8  10     3464.58     3571.89    100.85 o 
  -1   8  10      910.70      934.43     41.71 o 
   0   8  10       69.41       77.46     30.18 o 
   1   8  10     1353.76     1403.09     83.53 o 
   2   8  10     5566.64     5701.60    192.59 o 
   3   8  10      729.29      657.27     46.70 o 
   4   8  10       63.69       51.46     33.70 o 
   5   8  10      311.38      279.09    123.75 o 
   6   8  10      767.17      887.80    216.32 o 
   7   8  10      501.15      517.50     57.24 o 
   8   8  10       28.64       54.61     35.20 o 
   9   8  10       49.05       52.05     30.95 o 
 -13   9  10       25.95        8.16     19.30 o 
 -12   9  10     1028.48      862.35     49.81 o 
 -11   9  10        2.75        9.41     14.98 o 
 -10   9  10      837.45      808.74     46.86 o 
  -9   9  10      258.50      282.36     80.15 o 
  -8   9  10      119.26       88.59     27.24 o 
  -7   9  10      168.41      186.01     54.55 o 
  -6   9  10     2825.11     2937.34     91.23 o 
  -5   9  10      532.73      524.55     25.91 o 
  -4   9  10      623.88      612.49     28.48 o 
  -3   9  10        9.63       11.28      7.04 o 
  -2   9  10     2061.69     2149.14     93.43 o 
  -1   9  10        5.10        0.78     22.23 o 
   0   9  10     3427.57     3647.06    160.92 o 
   1   9  10       95.68       85.19     33.83 o 
   2   9  10      440.35      418.13     54.90 o 
   3   9  10        2.28       25.82     24.46 o 
   4   9  10       87.29      112.79     56.62 o 
   5   9  10      103.56      115.01     57.04 o 
   6   9  10        4.44       24.62     30.74 o 
   7   9  10       12.79       15.87     18.83 o 
   8   9  10      266.44      177.76    152.01 o 
 -13  10  10      232.79      114.56    154.44 o 
 -12  10  10      675.32      630.00     63.04 o 
 -11  10  10      115.53       77.38     36.40 o 
 -10  10  10       43.03       32.80     13.30 o 
  -9  10  10       46.16       60.94     18.31 o 
  -8  10  10      162.51      232.10     64.16 o 
  -7  10  10       28.43       37.73     14.79 o 
  -6  10  10       18.22       23.51     12.16 o 
  -5  10  10       28.39       17.87     14.81 o 
  -4  10  10     2215.10     2111.73    119.24 o 
  -3  10  10     1055.94     1078.62     75.12 o 
  -2  10  10     1228.61     1284.99     76.05 o 
  -1  10  10       32.10       13.95     23.00 o 
   0  10  10      977.05      958.04     87.55 o 
   1  10  10      194.08      201.84    105.55 o 
   2  10  10     1404.27     1433.84    104.91 o 
   3  10  10      433.10      411.51     62.93 o 
   4  10  10      326.71      333.76    133.25 o 
   5  10  10       27.72        1.31     29.30 o 
   6  10  10     1122.63     1006.02    101.27 o 
   7  10  10        4.48      -21.30     36.07 o 
 -12  11  10      114.24       78.97     51.21 o 
 -11  11  10       48.07       70.05     33.72 o 
 -10  11  10      903.29      904.02     53.47 o 
  -9  11  10        3.29       18.08     13.55 o 
  -8  11  10        0.31        5.54     10.16 o 
  -7  11  10       15.45       10.71     17.73 o 
  -6  11  10     1437.86     1394.67     69.66 o 
  -5  11  10      146.00      153.22     49.52 o 
  -4  11  10      139.50      156.21     68.57 o 
  -3  11  10       28.87       44.31     21.13 o 
  -2  11  10     1386.97     1573.47    114.62 o 
  -1  11  10      616.43      635.57     67.66 o 
   0  11  10     2374.85     2372.53    140.90 o 
   1  11  10       23.04       33.83     26.77 o 
   2  11  10        5.28        9.10     32.88 o 
   3  11  10      656.07      662.47     55.81 o 
   4  11  10      509.03      589.47     60.48 o 
   5  11  10      217.61      164.90    101.74 o 
   6  11  10        1.08       23.54     35.74 o 
 -10  12  10        0.77       14.64     17.16 o 
  -9  12  10      390.56      368.04     38.38 o 
  -8  12  10       32.44       37.95     25.19 o 
  -7  12  10      471.84      437.95     65.55 o 
  -6  12  10      507.91      441.88    164.60 o 
  -5  12  10      100.26       90.88     25.41 o 
  -4  12  10      912.82      983.30     88.18 o 
  -3  12  10      884.28      900.72     63.51 o 
  -2  12  10     2656.28     2634.85     94.56 o 
  -1  12  10      122.95      102.67     50.90 o 
   0  12  10      283.78      261.56     95.34 o 
   1  12  10      281.90      268.48    119.88 o 
   2  12  10     1041.77     1117.11     73.36 o 
   3  12  10        2.56        3.08     40.54 o 
   4  12  10        1.24        9.45     31.53 o 
   5  12  10      492.30      432.29    158.57 o 
  -9  13  10       35.19       36.90     46.39 o 
  -8  13  10       62.76       55.76     29.28 o 
  -7  13  10      560.58      420.48    140.97 o 
  -6  13  10       10.35       19.97     21.40 o 
  -5  13  10      864.03      803.98     54.80 o 
  -4  13  10       88.38       68.60     37.95 o 
  -3  13  10        4.34       13.56     19.47 o 
  -2  13  10      278.45      241.92    106.91 o 
  -1  13  10      772.15      783.58     63.85 o 
   0  13  10       52.69       61.29     31.54 o 
   1  13  10       86.29       61.55     38.42 o 
   2  13  10       27.55       27.00     26.56 o 
   3  13  10      936.62      932.56    102.69 o 
   4  13  10      163.82      123.66     54.02 o 
  -7  14  10      393.44      271.64    157.50 o 
  -6  14  10      307.61      278.91    128.72 o 
  -5  14  10      261.86      199.11    118.74 o 
  -4  14  10        6.34       11.82     17.89 o 
  -3  14  10     1161.51     1247.85     84.21 o 
  -2  14  10       77.97       69.62     31.94 o 
  -1  14  10       25.95       14.09     20.64 o 
   0  14  10        3.23        3.53     27.90 o 
   1  14  10      538.91      506.06     97.35 o 
   2  14  10        2.05        7.02     32.47 o 
 -15   0  11      298.67      330.96    236.75 o 
 -13   0  11       76.17       45.65     34.24 o 
 -11   0  11     3498.49     3424.76    248.72 o 
  -9   0  11      729.22      719.18     67.36 o 
  -7   0  11     2145.30     2274.33    160.89 o 
  -5   0  11     7724.55     8423.40    217.09 o 
  -3   0  11       65.87       78.17     23.60 o 
  -1   0  11      365.13      299.57     33.18 o 
   1   0  11      864.06      846.46     39.66 o 
   3   0  11      399.72      375.96     38.34 o 
   5   0  11       94.78       83.50     24.67 o 
   7   0  11      847.68      819.72     44.34 o 
   9   0  11      801.88      836.54     57.46 o 
 -16   1  11       37.26       31.07     26.67 o 
 -15   1  11       65.89       50.28     38.70 o 
 -14   1  11      186.51      161.05     85.64 o 
 -13   1  11     1238.29     1307.67     62.60 o 
 -12   1  11       67.88       48.55     21.48 o 
 -11   1  11        5.47       11.00     15.68 o 
 -10   1  11      688.37      697.90     21.92 o 
  -9   1  11     2091.92     2012.45     90.30 o 
  -8   1  11      262.40      284.21     62.79 o 
  -7   1  11     1945.40     2041.37     81.06 o 
  -6   1  11      502.75      512.19     34.07 o 
  -5   1  11     2320.40     2364.95     73.10 o 
  -4   1  11      226.25      234.18     16.32 o 
  -3   1  11     7717.62     7746.42    132.86 o 
  -2   1  11      499.80      504.75     15.64 o 
  -1   1  11      674.59      753.97     23.20 o 
   0   1  11      497.54      490.15     14.75 o 
   1   1  11      917.06      826.47     28.09 o 
   2   1  11     1016.58     1008.48     29.80 o 
   3   1  11      307.44      340.58     36.88 o 
   4   1  11       16.24       25.14      8.88 o 
   5   1  11     2625.85     2732.63     58.80 o 
   6   1  11       54.62       69.17     15.84 o 
   7   1  11      924.78      972.66     29.11 o 
   8   1  11       85.72       91.79     26.41 o 
   9   1  11     1353.14     1354.69     60.35 o 
  10   1  11       20.35       11.46     12.65 o 
 -16   2  11      508.02      349.52    216.80 o 
 -15   2  11       12.75       17.74     28.28 o 
 -14   2  11       36.03       54.58     27.52 o 
 -13   2  11      237.36      252.16     85.93 o 
 -12   2  11       20.92       23.44     13.35 o 
 -11   2  11      352.89      349.47     20.96 o 
 -10   2  11     3129.86     3276.68     87.78 o 
  -9   2  11      235.51      230.52     26.60 o 
  -8   2  11      879.70      813.44     22.64 o 
  -7   2  11     1199.98     1181.74     39.81 o 
  -6   2  11      126.62      135.79     24.13 o 
  -5   2  11     4185.05     4061.26    157.53 o 
  -4   2  11      110.11       88.72     13.69 o 
  -3   2  11     2304.71     2397.78     42.49 o 
  -2   2  11       46.92       73.62     19.24 o 
  -1   2  11     6729.02     7116.20    129.50 o 
   0   2  11     4232.28     4368.35     80.18 o 
   1   2  11      490.92      450.29     18.81 o 
   2   2  11      662.37      627.41     20.64 o 
   3   2  11     3446.66     3420.66    108.33 o 
   4   2  11     3302.76     3541.26     78.88 o 
   5   2  11      550.88      555.38     23.44 o 
   6   2  11       13.75       19.98     10.40 o 
   7   2  11      255.34      250.44     35.56 o 
   8   2  11      180.66      145.22     34.76 o 
   9   2  11     1224.46     1237.87     69.64 o 
  10   2  11      526.80      536.57     72.71 o 
 -16   3  11      159.10      166.16    102.23 o 
 -15   3  11       91.35       30.88     35.88 o 
 -14   3  11      653.42      654.44     78.66 o 
 -13   3  11      183.26      196.60     65.62 o 
 -12   3  11      159.02      159.21     50.52 o 
 -11   3  11       60.91       69.40     20.86 o 
 -10   3  11     1614.48     1582.79     57.73 o 
  -9   3  11     3288.22     3434.10    112.39 o 
  -8   3  11     3634.32     3668.99     83.30 o 
  -7   3  11      315.38      338.73     36.14 o 
  -6   3  11      404.05      432.06     27.87 o 
  -5   3  11       93.52       94.67     13.67 o 
  -4   3  11     1936.83     1771.36     42.87 o 
  -3   3  11      157.79      171.90      9.17 o 
  -2   3  11      712.63      717.22     21.86 o 
  -1   3  11      622.72      587.01     52.09 o 
   0   3  11     1499.99     1493.85     51.76 o 
   1   3  11      164.86      159.86     19.56 o 
   2   3  11     3176.91     3265.14     72.46 o 
   3   3  11      178.80      181.97     13.54 o 
   4   3  11       16.22       27.41      9.70 o 
   5   3  11      132.01      129.97     23.30 o 
   6   3  11     2567.59     2657.58     83.14 o 
   7   3  11      656.82      645.84     23.79 o 
   8   3  11        3.88       16.88     16.09 o 
   9   3  11       18.48       11.15     18.58 o 
  10   3  11      257.15      172.89     90.55 o 
 -16   4  11     1884.42     2131.70    164.14 o 
 -15   4  11      156.25      182.57     74.19 o 
 -14   4  11      579.86      541.04     79.61 o 
 -13   4  11       23.74       35.60     31.69 o 
 -12   4  11     2155.17     2175.86    145.61 o 
 -11   4  11      948.88      989.25     46.13 o 
 -10   4  11      705.72      727.62     20.71 o 
  -9   4  11       66.36       61.65      7.95 o 
  -8   4  11      532.57      486.36     26.21 o 
  -7   4  11      615.60      605.45     19.95 o 
  -6   4  11     4352.73     4313.96     99.29 o 
  -5   4  11      572.42      533.27     12.95 o 
  -4   4  11       71.80       81.24     14.05 o 
  -3   4  11      620.91      581.72     14.95 o 
  -2   4  11     1230.14     1242.35     35.47 o 
  -1   4  11     1270.16     1284.89     40.70 o 
   0   4  11     2615.31     2535.47     44.20 o 
   1   4  11       85.88       83.74      6.94 o 
   2   4  11       60.92       64.74     12.66 o 
   3   4  11        6.31        7.10      4.31 o 
   4   4  11     2398.52     2433.54     85.82 o 
   5   4  11      274.72      249.85     19.90 o 
   6   4  11     1409.56     1381.38     60.26 o 
   7   4  11      325.09      322.76     30.62 o 
   8   4  11      174.16      202.19     70.67 o 
   9   4  11        3.91        0.62     32.95 o 
  10   4  11        4.78       30.05     17.76 o 
 -15   5  11        5.24       12.47     25.78 o 
 -14   5  11      449.61      395.81    191.55 o 
 -13   5  11      436.79      433.78    145.03 o 
 -12   5  11      767.43      772.55     47.42 o 
 -11   5  11      298.37      261.72     26.73 o 
 -10   5  11      643.43      593.25     41.62 o 
  -9   5  11      162.74      159.65     34.55 o 
  -8   5  11     1003.75     1026.65     28.63 o 
  -7   5  11      552.10      559.71     28.24 o 
  -6   5  11      407.07      418.37     19.83 o 
  -5   5  11        2.32        2.41      3.75 o 
  -4   5  11     4590.74     4469.45    135.59 o 
  -3   5  11      350.17      338.70     13.64 o 
  -2   5  11     2365.08     2269.14     55.75 o 
  -1   5  11       48.08       47.46     18.15 o 
   0   5  11     2322.46     2354.85     75.35 o 
   1   5  11      103.57      121.44     32.08 o 
   2   5  11     1374.21     1366.90     58.25 o 
   3   5  11      392.09      389.62     36.20 o 
   4   5  11        2.82        7.64     13.78 o 
   5   5  11        1.61        3.79     11.89 o 
   6   5  11     1519.34     1607.11     90.55 o 
   7   5  11       65.19       69.60     29.71 o 
   8   5  11      302.67      241.02    123.15 o 
   9   5  11        0.93       20.68     22.22 o 
  10   5  11      357.96      409.30     79.21 o 
 -15   6  11       28.39       32.06     23.28 o 
 -14   6  11      260.38      240.64    111.87 o 
 -13   6  11       49.17       23.33     23.51 o 
 -12   6  11     1207.93     1200.67     54.17 o 
 -11   6  11      391.33      379.09     25.05 o 
 -10   6  11      817.41      852.38     32.42 o 
  -9   6  11      240.06      243.67     42.73 o 
  -8   6  11       35.84       42.08     13.83 o 
  -7   6  11      198.95      166.04     20.43 o 
  -6   6  11     3116.78     3095.02    107.99 o 
  -5   6  11      995.17      857.92     53.11 o 
  -4   6  11        4.21        5.71      5.96 o 
  -3   6  11      212.48      212.37     13.12 o 
  -2   6  11     2170.10     2183.57     58.85 o 
  -1   6  11      396.48      381.35     43.17 o 
   0   6  11     3690.05     3816.36    122.30 o 
   1   6  11     1025.63      960.51     54.97 o 
   2   6  11     1060.52     1046.76     51.42 o 
   3   6  11     1788.56     1852.03     87.70 o 
   4   6  11     3423.99     3488.61    110.45 o 
   5   6  11      905.98      940.05     49.54 o 
   6   6  11      224.27      200.58     63.18 o 
   7   6  11      684.44      673.42     77.83 o 
   8   6  11      225.24      209.31     86.21 o 
   9   6  11       13.43       23.77     17.13 o 
 -14   7  11      449.08      404.46    202.48 o 
 -13   7  11      663.44      738.14     94.60 o 
 -12   7  11      264.11      304.87     62.31 o 
 -11   7  11       18.91       17.59     15.40 o 
 -10   7  11      212.73      150.06     46.03 o 
  -9   7  11      902.28      911.91     40.24 o 
  -8   7  11     1630.22     1668.96     42.77 o 
  -7   7  11       83.11       75.99     17.86 o 
  -6   7  11      645.29      683.85     28.17 o 
  -5   7  11       21.19       22.00     11.28 o 
  -4   7  11     2115.56     2032.69     70.04 o 
  -3   7  11      475.32      469.95     19.60 o 
  -2   7  11       17.48       24.19     12.12 o 
  -1   7  11       10.25       12.36     14.99 o 
   0   7  11       19.33       25.31     18.71 o 
   1   7  11     1609.51     1744.23     76.99 o 
   2   7  11     2944.76     2991.13     93.66 o 
   3   7  11       54.01       59.23     33.81 o 
   4   7  11       16.24        6.22     33.80 o 
   5   7  11      475.47      501.22     49.87 o 
   6   7  11     1481.94     1496.16     56.27 o 
   7   7  11      649.38      612.66     59.96 o 
   8   7  11       10.18       17.16     25.24 o 
   9   7  11       33.87       31.20     29.08 o 
 -14   8  11       28.41       32.62     33.46 o 
 -13   8  11       43.08       68.48     24.47 o 
 -12   8  11      503.82      436.90     36.73 o 
 -11   8  11     1482.98     1463.18    103.46 o 
 -10   8  11      177.95      177.74     64.17 o 
  -9   8  11      313.97      273.97     46.33 o 
  -8   8  11       78.82       75.63     21.46 o 
  -7   8  11     1847.17     1837.50     56.94 o 
  -6   8  11      529.93      559.74     27.92 o 
  -5   8  11       78.48       96.71     22.61 o 
  -4   8  11     1016.93      966.57     31.97 o 
  -3   8  11       83.36       86.34      9.03 o 
  -2   8  11     1474.24     1376.19     75.70 o 
  -1   8  11      200.16      195.50     60.56 o 
   0   8  11        8.11       20.46     15.04 o 
   1   8  11      479.95      493.09     56.92 o 
   2   8  11       68.03       54.33     30.22 o 
   3   8  11     1137.70     1194.33     98.20 o 
   4   8  11      326.63      325.46    152.61 o 
   5   8  11      109.98      123.42     52.96 o 
   6   8  11      197.38      184.12     60.51 o 
   7   8  11      403.46      391.08    136.77 o 
   8   8  11      263.40      196.28    121.66 o 
 -13   9  11      170.23      122.98     74.34 o 
 -12   9  11       40.10       33.90     19.52 o 
 -11   9  11      205.63      175.13     76.55 o 
 -10   9  11       38.59       28.38     15.76 o 
  -9   9  11     2586.78     2330.12    104.29 o 
  -8   9  11      410.10      412.01     43.81 o 
  -7   9  11      338.61      362.50     35.06 o 
  -6   9  11      127.86      118.79     31.09 o 
  -5   9  11      284.78      286.86     27.22 o 
  -4   9  11      635.10      595.05     44.21 o 
  -3   9  11     1786.11     1856.50     64.40 o 
  -2   9  11       89.45       84.34     28.82 o 
  -1   9  11      200.45      176.04     59.64 o 
   0   9  11       10.17       16.81     21.41 o 
   1   9  11     1474.54     1580.56    102.15 o 
   2   9  11      172.10      175.99     65.91 o 
   3   9  11      328.18      335.58     52.73 o 
   4   9  11       14.93       12.19     23.42 o 
   5   9  11     1062.98      990.08     64.69 o 
   6   9  11        9.85       24.09     17.58 o 
   7   9  11      674.10      718.83     68.88 o 
   8   9  11       20.41       21.46     30.14 o 
 -12  10  11       69.43       48.46     28.92 o 
 -11  10  11     1242.69     1278.23     69.83 o 
 -10  10  11       57.38       60.02     29.88 o 
  -9  10  11       38.61       63.24     29.22 o 
  -8  10  11        5.55        4.73     13.77 o 
  -7  10  11      180.86      148.41     51.71 o 
  -6  10  11      914.16      810.95     29.48 o 
  -5  10  11      221.96      215.41     92.61 o 
  -4  10  11        0.54        6.71     14.30 o 
  -3  10  11       16.88       14.69     18.04 o 
  -2  10  11      671.71      636.85     55.65 o 
  -1  10  11     2089.98     2215.30    149.03 o 
   0  10  11       35.04       41.59     24.27 o 
   1  10  11        3.24        7.49     18.06 o 
   2  10  11       92.28       92.91     44.64 o 
   3  10  11     3127.61     3111.61    170.57 o 
   4  10  11      147.96      113.42     77.92 o 
   5  10  11      324.43      308.61    149.87 o 
   6  10  11       72.34       64.22     41.98 o 
   7  10  11      480.85      316.78    176.80 o 
 -11  11  11       71.12       34.89     25.57 o 
 -10  11  11      710.59      733.27     46.96 o 
  -9  11  11      847.17      769.67     40.55 o 
  -8  11  11       19.53       13.24     12.77 o 
  -7  11  11      939.82      930.02     75.27 o 
  -6  11  11      140.36      114.93     47.78 o 
  -5  11  11      281.50      284.99     91.12 o 
  -4  11  11      197.61      203.28     87.00 o 
  -3  11  11     1470.66     1531.00     98.68 o 
  -2  11  11       41.84       63.25     41.72 o 
  -1  11  11      196.91      191.26     83.53 o 
   0  11  11      449.46      415.33     62.26 o 
   1  11  11      622.33      648.02     70.32 o 
   2  11  11      539.49      549.16     68.48 o 
   3  11  11      213.47      182.43     95.03 o 
   4  11  11      264.94      254.88    135.77 o 
   5  11  11      296.14      246.19    178.86 o 
   6  11  11      356.15      391.33     73.77 o 
 -10  12  11      388.80      287.68     44.97 o 
  -9  12  11      151.04      134.36     83.02 o 
  -8  12  11      671.91      609.77     50.14 o 
  -7  12  11      130.89       91.84     59.77 o 
  -6  12  11      544.45      562.70     61.29 o 
  -5  12  11      961.27      960.06     55.67 o 
  -4  12  11       39.74       32.87     32.00 o 
  -3  12  11        8.33       20.64     27.73 o 
  -2  12  11      103.34       94.52     32.11 o 
  -1  12  11     1971.09     2073.90    121.85 o 
   0  12  11      510.75      482.41    174.88 o 
   1  12  11        7.92       19.79     23.66 o 
   2  12  11       83.58       91.79     43.81 o 
   3  12  11      894.88      974.28     85.38 o 
   4  12  11      252.58      174.45    125.33 o 
  -8  13  11     1146.60     1141.66     91.77 o 
  -7  13  11      202.81      209.40    119.37 o 
  -6  13  11       41.68       84.11     66.24 o 
  -5  13  11       63.42       61.08     39.02 o 
  -4  13  11      299.51      233.50    129.37 o 
  -3  13  11       53.02       48.22     38.11 o 
  -2  13  11      236.45      205.13     97.77 o 
  -1  13  11      279.56      202.95    113.99 o 
   0  13  11      315.92      303.26    139.01 o 
   1  13  11      921.63      976.15     76.61 o 
   2  13  11      643.07      651.43     69.77 o 
   3  13  11      213.26      142.18    101.38 o 
  -6  14  11      243.29      189.30    173.73 o 
  -5  14  11       14.71       23.51     23.20 o 
  -4  14  11       33.35       35.65     21.59 o 
  -3  14  11       65.96       54.20     31.82 o 
  -2  14  11      512.22      543.99     60.67 o 
  -1  14  11        0.62       -6.11     30.25 o 
   0  14  11      290.39      210.18    126.81 o 
 -16   0  12       31.08       51.79     36.16 o 
 -14   0  12      734.78      734.81     79.95 o 
 -12   0  12       82.17      104.64     82.37 o 
 -10   0  12       23.49       47.70     42.18 o 
  -8   0  12     2948.77     2940.41    154.13 o 
  -6   0  12      819.42      895.70     78.83 o 
  -4   0  12     1260.71     1212.10     45.26 o 
  -2   0  12        5.29        7.58     13.41 o 
   0   0  12     3060.70     3013.95     71.02 o 
   2   0  12     4707.14     5004.28    174.32 o 
   4   0  12       28.75       21.09     13.99 o 
   6   0  12     1027.52     1097.21     68.79 o 
   8   0  12       54.22       52.01     24.09 o 
  10   0  12      227.63      147.76    104.50 o 
 -16   1  12      964.79      969.75     95.97 o 
 -15   1  12      125.58      101.47     73.99 o 
 -14   1  12       88.78       93.93     49.76 o 
 -13   1  12        5.42        4.49     14.08 o 
 -12   1  12     1187.87     1337.86     53.82 o 
 -11   1  12      454.80      425.00     64.46 o 
 -10   1  12     2303.05     2460.76     80.66 o 
  -9   1  12       18.39       38.44     16.91 o 
  -8   1  12      615.51      593.50     56.50 o 
  -7   1  12      162.53      203.70     55.35 o 
  -6   1  12     1076.69     1092.31     62.04 o 
  -5   1  12      820.54      801.27     28.44 o 
  -4   1  12     2475.41     2683.65     53.67 o 
  -3   1  12       46.05       62.26     15.31 o 
  -2   1  12     2853.14     2764.12    107.85 o 
  -1   1  12      606.82      598.42     20.87 o 
   0   1  12     1470.62     1468.25     35.14 o 
   1   1  12       74.97       73.62     15.05 o 
   2   1  12     1516.78     1482.76     42.20 o 
   3   1  12      131.21      176.85     25.03 o 
   4   1  12     2436.32     2481.27     54.13 o 
   5   1  12      215.22      215.73     36.99 o 
   6   1  12      368.63      329.46     31.89 o 
   7   1  12      176.59      124.56     40.24 o 
   8   1  12      535.95      573.31     25.67 o 
   9   1  12      117.36      106.45     41.71 o 
  10   1  12       30.71       25.41     16.36 o 
 -16   2  12       97.03       64.04     46.93 o 
 -15   2  12        5.59       -5.82     31.51 o 
 -14   2  12      447.21      336.58    154.60 o 
 -13   2  12     2129.79     2145.15    128.11 o 
 -12   2  12      523.32      536.24     43.16 o 
 -11   2  12       71.06       75.44     20.96 o 
 -10   2  12      116.07       92.27     14.66 o 
  -9   2  12     1294.07     1285.99     60.66 o 
  -8   2  12     2584.49     2624.33     82.12 o 
  -7   2  12      388.96      353.45     30.91 o 
  -6   2  12      853.43      821.72     35.11 o 
  -5   2  12     2242.13     2187.36     62.89 o 
  -4   2  12     5175.66     5190.05     97.30 o 
  -3   2  12      563.03      532.55     13.97 o 
  -2   2  12      359.81      345.74     16.25 o 
  -1   2  12      375.15      373.04     25.69 o 
   0   2  12     4496.64     4604.77     63.92 o 
   1   2  12      248.56      254.44     20.60 o 
   2   2  12     4312.27     4270.97     66.73 o 
   3   2  12      790.51      729.08     22.09 o 
   4   2  12      252.44      280.93     22.99 o 
   5   2  12     2076.20     2057.35     57.84 o 
   6   2  12     1594.96     1703.80     66.64 o 
   7   2  12      209.13      179.97     26.33 o 
   8   2  12      222.14      207.38     30.89 o 
   9   2  12      255.69      226.71     84.08 o 
  10   2  12      475.23      407.02     51.55 o 
 -16   3  12      117.63       98.08     56.31 o 
 -15   3  12      313.15      346.80    144.04 o 
 -14   3  12      250.03      267.67    121.75 o 
 -13   3  12       49.82       39.80     18.71 o 
 -12   3  12       60.77       65.54     28.05 o 
 -11   3  12     4745.62     4977.39    112.48 o 
 -10   3  12     1555.12     1564.80     60.36 o 
  -9   3  12      142.77      152.71     13.95 o 
  -8   3  12       94.09       87.33     20.70 o 
  -7   3  12     1745.48     1738.36     54.77 o 
  -6   3  12      106.61      143.39     39.55 o 
  -5   3  12     1070.41     1056.47     35.48 o 
  -4   3  12       41.77       45.83     10.06 o 
  -3   3  12      190.67      188.52     12.87 o 
  -2   3  12     1470.08     1372.49     36.75 o 
  -1   3  12     1217.96     1241.33     40.09 o 
   0   3  12      424.02      430.74     18.72 o 
   1   3  12       51.76       65.46     15.16 o 
   2   3  12       26.15       33.74      9.63 o 
   3   3  12      245.08      260.76     22.76 o 
   4   3  12       43.84       50.76     14.28 o 
   5   3  12     1064.51     1055.08     41.14 o 
   6   3  12       98.96       97.12     24.31 o 
   7   3  12      493.15      438.95     32.96 o 
   8   3  12      207.87      178.33     78.89 o 
   9   3  12      299.10      231.03    119.13 o 
  10   3  12       41.47       18.78     19.12 o 
 -15   4  12      975.50     1035.47    114.09 o 
 -14   4  12      215.80      182.53     86.18 o 
 -13   4  12     2855.24     2969.97     93.37 o 
 -12   4  12     2000.39     1877.35    114.24 o 
 -11   4  12      639.28      629.21     36.43 o 
 -10   4  12      325.97      314.40     34.90 o 
  -9   4  12     1155.27     1247.43     51.10 o 
  -8   4  12      161.90      128.26     27.27 o 
  -7   4  12       71.45       78.73     10.23 o 
  -6   4  12      433.91      420.81     18.56 o 
  -5   4  12       89.49      101.13     19.86 o 
  -4   4  12      498.78      447.42     23.56 o 
  -3   4  12     1290.85     1215.73     37.14 o 
  -2   4  12      215.06      192.09     16.77 o 
  -1   4  12      848.50      802.31     31.78 o 
   0   4  12      845.90      842.18     23.19 o 
   1   4  12     2101.13     2044.13     46.83 o 
   2   4  12      976.36      944.24     18.97 o 
   3   4  12      344.84      313.72     16.63 o 
   4   4  12       79.04       89.81     21.38 o 
   5   4  12      238.05      245.50     54.00 o 
   6   4  12       31.39       27.90     13.88 o 
   7   4  12      134.61      149.43     46.91 o 
   8   4  12        1.58       11.94     23.43 o 
   9   4  12       84.64       66.62     37.77 o 
 -15   5  12      440.08      459.96     68.16 o 
 -14   5  12       53.94       38.98     27.78 o 
 -13   5  12       40.94       40.16     26.14 o 
 -12   5  12       82.87       63.14     41.27 o 
 -11   5  12      778.45      775.91     29.40 o 
 -10   5  12       63.54       62.52     21.74 o 
  -9   5  12     1522.01     1553.54     63.24 o 
  -8   5  12      163.82      148.23     32.94 o 
  -7   5  12     4367.37     4492.69    109.69 o 
  -6   5  12       63.10       58.59     15.91 o 
  -5   5  12     3151.31     3014.60    111.36 o 
  -4   5  12        2.03        5.20      4.49 o 
  -3   5  12     1172.44     1104.32     29.75 o 
  -2   5  12      214.96      204.75      9.89 o 
  -1   5  12       41.40       44.10     18.95 o 
   0   5  12        0.80        6.28     17.76 o 
   1   5  12      551.25      510.30     36.25 o 
   2   5  12     1793.82     1853.19     78.54 o 
   3   5  12     4241.47     4507.82    109.76 o 
   4   5  12      167.75      140.22     35.80 o 
   5   5  12      982.48      943.38     35.55 o 
   6   5  12      246.77      262.81     34.42 o 
   7   5  12     1108.41     1163.74     67.00 o 
   8   5  12      118.14      119.60     50.10 o 
   9   5  12      152.84      138.36     76.62 o 
 -15   6  12       96.59       74.18     57.42 o 
 -14   6  12        7.78       14.72     19.32 o 
 -13   6  12      656.06      828.41     93.16 o 
 -12   6  12       16.37        7.76     30.30 o 
 -11   6  12      193.67      157.92     22.43 o 
 -10   6  12       48.66       58.18     19.87 o 
  -9   6  12     3679.38     3787.37    114.11 o 
  -8   6  12     2275.93     2218.54     60.07 o 
  -7   6  12      747.88      784.65     42.48 o 
  -6   6  12        6.52        9.62      8.79 o 
  -5   6  12     2725.60     2648.04     57.61 o 
  -4   6  12     1179.51     1146.38     51.41 o 
  -3   6  12     1382.67     1368.74     34.34 o 
  -2   6  12       27.36       39.13     15.43 o 
  -1   6  12        3.47       10.17     16.87 o 
   0   6  12     1527.45     1287.21    171.03 o 
   1   6  12     2626.61     2576.25     86.26 o 
   2   6  12     1291.24     1303.49     73.57 o 
   3   6  12        2.62      -10.24     23.53 o 
   4   6  12       53.48       60.94     19.02 o 
   5   6  12     2075.50     2167.39     98.42 o 
   6   6  12     1344.13     1326.85     49.13 o 
   7   6  12      188.31      203.42     89.98 o 
   8   6  12      183.44      138.79     71.45 o 
   9   6  12       74.49       56.45     41.45 o 
 -14   7  12        2.27       15.39     25.43 o 
 -13   7  12        9.16       19.51     18.89 o 
 -12   7  12      979.03     1098.50     81.95 o 
 -11   7  12      489.57      510.65     43.46 o 
 -10   7  12      271.37      261.71     30.00 o 
  -9   7  12      122.08      146.61     42.59 o 
  -8   7  12      587.12      558.99     30.66 o 
  -7   7  12      675.39      725.33     30.33 o 
  -6   7  12      227.53      221.56     18.48 o 
  -5   7  12      680.00      685.95     25.11 o 
  -4   7  12      176.52      160.12     17.77 o 
  -3   7  12        6.77        3.94     17.86 o 
  -2   7  12     4409.64     4609.49    141.13 o 
  -1   7  12     2169.52     2146.04     89.60 o 
   0   7  12        6.02       15.52     14.58 o 
   1   7  12       89.49       98.71     29.21 o 
   2   7  12      118.35      135.44     48.94 o 
   3   7  12      633.92      707.68     47.29 o 
   4   7  12      448.35      468.35     41.26 o 
   5   7  12      379.09      425.22     44.71 o 
   6   7  12      466.25      434.16    117.61 o 
   7   7  12     1312.12     1242.28     87.04 o 
   8   7  12     1130.99     1199.00     96.65 o 
 -14   8  12      680.46      786.21     82.39 o 
 -13   8  12      241.10      212.31    114.32 o 
 -12   8  12      747.12      775.21     78.86 o 
 -11   8  12      107.90      106.25     41.70 o 
 -10   8  12      916.55      988.20     37.83 o 
  -9   8  12        7.25        5.76     14.98 o 
  -8   8  12      879.81      879.73     35.40 o 
  -7   8  12     1162.99     1047.65     48.14 o 
  -6   8  12        4.68        6.71      7.84 o 
  -5   8  12      256.49      221.56     49.64 o 
  -4   8  12      600.95      603.96     20.65 o 
  -3   8  12     1733.51     1670.97     77.86 o 
  -2   8  12       10.49       21.32     17.98 o 
  -1   8  12        6.73        9.16     17.58 o 
   0   8  12     1049.91     1007.01     44.36 o 
   1   8  12       10.39       15.41     16.69 o 
   2   8  12       11.86       10.49     25.62 o 
   3   8  12      271.56      229.65     79.89 o 
   4   8  12        5.11       29.83     18.70 o 
   5   8  12       72.53       76.24     38.69 o 
   6   8  12       88.26       71.97     36.36 o 
   7   8  12      308.88      210.72    115.52 o 
 -13   9  12       48.29       75.11     54.46 o 
 -12   9  12      911.52      872.15     75.48 o 
 -11   9  12       42.95       35.92     16.67 o 
 -10   9  12     1644.23     1634.09     76.58 o 
  -9   9  12        3.64        9.31     10.44 o 
  -8   9  12     1277.13     1218.48     47.20 o 
  -7   9  12      230.19      212.23     30.99 o 
  -6   9  12     2236.26     2149.58     87.94 o 
  -5   9  12       14.00        6.97     16.09 o 
  -4   9  12      200.11      182.17     62.38 o 
  -3   9  12     2545.99     2551.42    122.59 o 
  -2   9  12      900.06      952.89     49.73 o 
  -1   9  12       16.47       14.02     19.22 o 
   0   9  12      442.70      417.30    145.97 o 
   1   9  12        6.77        5.71     25.00 o 
   2   9  12      594.15      662.12     58.76 o 
   3   9  12       25.00       20.56     22.25 o 
   4   9  12     2371.79     2384.29    130.44 o 
   5   9  12      292.04      242.51    148.05 o 
   6   9  12       31.93       40.26     26.26 o 
   7   9  12        1.63        9.26     21.64 o 
 -12  10  12      316.70      192.39    130.50 o 
 -11  10  12        0.39       -1.29     20.78 o 
 -10  10  12      968.59      943.80     46.00 o 
  -9  10  12       62.27       41.95     20.08 o 
  -8  10  12     1492.34     1575.09     49.21 o 
  -7  10  12       39.69       31.41     21.94 o 
  -6  10  12        0.89       16.57     13.68 o 
  -5  10  12      287.13      241.26     84.42 o 
  -4  10  12      660.57      688.54     45.30 o 
  -3  10  12       11.25       12.75     22.87 o 
  -2  10  12      344.13      311.10    141.13 o 
  -1  10  12       94.62      101.97     39.58 o 
   0  10  12      731.43      722.48     50.94 o 
   1  10  12      112.83       97.04     80.08 o 
   2  10  12     1052.13     1023.73     65.03 o 
   3  10  12      114.42       82.28     51.80 o 
   4  10  12      362.90      284.77    174.27 o 
   5  10  12       37.51       41.11     37.91 o 
   6  10  12      903.15     1005.36     87.74 o 
 -11  11  12      146.68      123.40     77.73 o 
 -10  11  12      729.43      750.79     73.12 o 
  -9  11  12      127.66       88.38     45.13 o 
  -8  11  12      395.80      382.22     62.37 o 
  -7  11  12      101.64       94.39     55.68 o 
  -6  11  12     2042.74     2094.63    119.03 o 
  -5  11  12       31.34       33.93     19.88 o 
  -4  11  12       79.63       58.98     24.87 o 
  -3  11  12       40.95       23.53     20.03 o 
  -2  11  12      631.97      606.67     72.33 o 
  -1  11  12      335.02      382.20     62.34 o 
   0  11  12      119.24      143.06     54.49 o 
   1  11  12        0.79        8.60     14.80 o 
   2  11  12      781.01      788.90     61.47 o 
   3  11  12      274.39      246.80    128.98 o 
   4  11  12      204.32      188.36    132.87 o 
   5  11  12        0.65       -6.11     37.32 o 
 -10  12  12       50.82       45.43     23.73 o 
  -9  12  12      416.58      315.78     46.10 o 
  -8  12  12      303.37      229.96    144.44 o 
  -7  12  12        1.78       -1.74     23.03 o 
  -6  12  12       74.78       46.14     28.17 o 
  -5  12  12      458.85      410.59    130.82 o 
  -4  12  12       14.32       25.60     26.13 o 
  -3  12  12       18.18       16.13     20.78 o 
  -2  12  12     1187.06     1122.78     80.85 o 
  -1  12  12        2.74       12.18     22.87 o 
   0  12  12      332.51      270.25    127.22 o 
   1  12  12      413.55      448.81     66.85 o 
   2  12  12      556.58      603.98    114.44 o 
   3  12  12       59.56       63.57     48.29 o 
   4  12  12      152.77       78.46     74.33 o 
  -8  13  12        0.37        9.39     11.47 o 
  -7  13  12     1036.09     1033.64    207.47 o 
  -6  13  12      324.85      333.85     66.18 o 
  -5  13  12      209.69      161.45     72.11 o 
  -4  13  12       56.71       36.66     37.28 o 
  -3  13  12      746.08      717.89     89.03 o 
  -2  13  12       15.06        7.76     22.09 o 
  -1  13  12      194.63      160.62     98.28 o 
   0  13  12      850.74      779.75     72.34 o 
   1  13  12       85.61       80.95     49.11 o 
   2  13  12       46.21       48.29     27.08 o 
  -4  14  12       10.32        6.38     21.71 o 
  -3  14  12     1103.77     1112.22     90.39 o 
  -2  14  12       98.04       78.86     62.04 o 
 -15   0  13      185.08      152.58     94.46 o 
 -13   0  13      185.41      137.14     60.24 o 
 -11   0  13     2557.41     2583.46    210.76 o 
  -9   0  13      130.44      128.08     61.53 o 
  -7   0  13     2339.02     2112.26    133.11 o 
  -5   0  13     1736.07     1622.00     80.85 o 
  -3   0  13       23.29       31.61     14.06 o 
  -1   0  13     2010.84     2113.17     83.84 o 
   1   0  13      678.03      717.25     45.30 o 
   3   0  13      505.08      624.34     32.37 o 
   5   0  13        1.06       -8.73     16.16 o 
   7   0  13      360.62      337.97     39.67 o 
   9   0  13     1597.76     1669.34    180.86 o 
 -16   1  13        6.73       40.92     18.17 o 
 -15   1  13      949.69      984.04    108.20 o 
 -14   1  13      402.93      449.25     84.55 o 
 -13   1  13      594.24      649.12     41.57 o 
 -12   1  13        0.75       -0.21     21.78 o 
 -11   1  13        6.57        5.92     18.02 o 
 -10   1  13       28.06       33.65     14.00 o 
  -9   1  13     4878.23     5189.62    205.74 o 
  -8   1  13      136.95      145.24     43.31 o 
  -7   1  13      275.47      342.56     88.06 o 
  -6   1  13      811.98      813.71     42.95 o 
  -5   1  13     2050.29     2178.03     67.14 o 
  -4   1  13     1138.15     1155.88     37.06 o 
  -3   1  13      189.47      195.66     28.29 o 
  -2   1  13      708.81      704.61     26.84 o 
  -1   1  13      764.60      777.87     29.84 o 
   0   1  13        4.62        6.52     10.45 o 
   1   1  13     1073.90     1071.61     33.40 o 
   2   1  13       28.92       19.94      8.46 o 
   3   1  13        8.47       13.67      7.88 o 
   4   1  13      115.56      104.34     23.41 o 
   5   1  13     1234.99     1315.56     39.28 o 
   6   1  13        1.79       12.70      7.59 o 
   7   1  13      193.39      160.12     44.56 o 
   8   1  13        6.83        6.52     11.61 o 
   9   1  13      442.74      407.52     47.40 o 
 -16   2  13      107.82      119.46     50.00 o 
 -15   2  13      508.78      469.89    124.87 o 
 -14   2  13      353.46      354.48    142.66 o 
 -13   2  13      355.52      335.77     39.79 o 
 -12   2  13      228.31      266.47     78.83 o 
 -11   2  13      915.50     1041.62     62.94 o 
 -10   2  13      336.34      433.96     48.20 o 
  -9   2  13      397.26      473.62     89.47 o 
  -8   2  13       28.95       26.16     17.87 o 
  -7   2  13     3507.49     3813.62    110.65 o 
  -6   2  13     1820.14     1777.74     73.69 o 
  -5   2  13     1736.68     1726.31     45.47 o 
  -4   2  13      969.03      923.42     32.42 o 
  -3   2  13     1784.88     1722.97     69.54 o 
  -2   2  13     3231.48     3333.73     60.37 o 
  -1   2  13      276.27      278.98     19.90 o 
   0   2  13       31.79       23.89      8.08 o 
   1   2  13       53.53       53.90     13.24 o 
   2   2  13     1909.72     1899.60     52.82 o 
   3   2  13      867.64      908.88     25.28 o 
   4   2  13      373.94      351.33     21.87 o 
   5   2  13        4.09        6.41      7.66 o 
   6   2  13        1.72        4.03     12.24 o 
   7   2  13      528.46      537.51     35.72 o 
   8   2  13       82.13       79.60     34.14 o 
   9   2  13      165.59      160.13     93.30 o 
 -15   3  13        7.21       21.09     20.01 o 
 -14   3  13       60.06       71.67     41.01 o 
 -13   3  13      137.16      175.71     71.97 o 
 -12   3  13     1907.55     1920.01     89.43 o 
 -11   3  13      183.22      184.47     49.43 o 
 -10   3  13     2930.15     2999.12    114.36 o 
  -9   3  13     1450.81     1564.23     73.70 o 
  -8   3  13     1155.69     1117.98     47.87 o 
  -7   3  13      817.28      796.05     40.30 o 
  -6   3  13      704.09      643.80     37.46 o 
  -5   3  13     3204.68     3193.66     93.93 o 
  -4   3  13     4243.50     4029.05    107.22 o 
  -3   3  13      169.31      174.24     23.94 o 
  -2   3  13      286.26      282.15     18.41 o 
  -1   3  13       49.63       42.01      9.06 o 
   0   3  13     2920.46     3058.62     63.76 o 
   1   3  13      242.74      259.60     31.74 o 
   2   3  13     1102.68     1023.04     51.77 o 
   3   3  13        7.53       19.54      7.84 o 
   4   3  13      331.81      343.00     24.93 o 
   5   3  13      865.20      882.53     33.95 o 
   6   3  13      586.84      621.62     32.43 o 
   7   3  13        8.98       14.60     11.76 o 
   8   3  13       21.29       22.60     19.93 o 
   9   3  13        7.83       12.40     17.88 o 
 -15   4  13      256.55      168.97    100.30 o 
 -14   4  13       73.90       66.57     39.69 o 
 -13   4  13       44.05       40.40     23.15 o 
 -12   4  13     1833.97     1893.45     91.59 o 
 -11   4  13      201.08      189.00     52.34 o 
 -10   4  13      106.81      113.79     30.48 o 
  -9   4  13       58.61       70.42     22.78 o 
  -8   4  13       39.48       45.00     19.03 o 
  -7   4  13      145.15      138.09     33.28 o 
  -6   4  13      118.37      105.09     14.64 o 
  -5   4  13       57.29       62.63     11.85 o 
  -4   4  13     1665.35     1541.54     38.04 o 
  -3   4  13       45.21       36.30      9.16 o 
  -2   4  13     1966.83     1981.25     68.92 o 
  -1   4  13      208.94      181.46     15.87 o 
   0   4  13      269.12      232.78     21.14 o 
   1   4  13      744.39      786.94     22.82 o 
   2   4  13      561.12      544.52     32.91 o 
   3   4  13      643.86      666.60     36.96 o 
   4   4  13     1265.86     1332.31     59.82 o 
   5   4  13      299.44      318.19     47.84 o 
   6   4  13        9.41        8.81     12.26 o 
   7   4  13        8.33       17.27     23.20 o 
   8   4  13      378.66      304.59    126.11 o 
   9   4  13      134.73      111.98     71.45 o 
 -15   5  13      205.17      160.58     99.37 o 
 -14   5  13      666.66      572.71    208.14 o 
 -13   5  13        4.96       15.77     35.08 o 
 -12   5  13     1101.62     1118.62     67.13 o 
 -11   5  13      256.55      158.78     60.22 o 
 -10   5  13      854.83      959.33     73.42 o 
  -9   5  13       94.43       85.63     25.27 o 
  -8   5  13     1904.61     1968.16     86.92 o 
  -7   5  13     1198.43     1220.49     56.41 o 
  -6   5  13      513.07      461.69     20.00 o 
  -5   5  13        1.70        4.10      4.39 o 
  -4   5  13     1641.63     1553.20     68.08 o 
  -3   5  13     1364.05     1286.33     34.90 o 
  -2   5  13      465.18      426.45     16.99 o 
  -1   5  13      530.26      476.93     35.33 o 
   0   5  13     5982.90     6174.44    184.99 o 
   1   5  13      157.45      142.49     42.48 o 
   2   5  13      715.22      755.93     37.71 o 
   3   5  13       20.07       16.75     12.33 o 
   4   5  13       57.59       76.06     21.59 o 
   5   5  13       38.70       41.37     16.00 o 
   6   5  13      637.39      696.67     39.37 o 
   7   5  13      502.75      466.14     41.63 o 
   8   5  13       67.51       48.45     32.64 o 
 -14   6  13        1.39        2.41     15.06 o 
 -13   6  13       62.76       44.13     39.46 o 
 -12   6  13     1801.78     1897.66    111.98 o 
 -11   6  13      236.44      211.96     60.32 o 
 -10   6  13      332.33      327.16     27.57 o 
  -9   6  13        4.83       14.43      8.91 o 
  -8   6  13      625.95      656.18     42.68 o 
  -7   6  13     2876.56     2788.59     88.02 o 
  -6   6  13      805.15      806.36     25.09 o 
  -5   6  13     1123.96     1071.10     28.02 o 
  -4   6  13      191.37      167.75     37.79 o 
  -3   6  13      227.32      242.83     17.24 o 
  -2   6  13     6842.36     7329.03    209.69 o 
  -1   6  13     2970.73     2933.60    103.29 o 
   0   6  13       67.03       93.95     31.86 o 
   1   6  13      228.71      222.06     53.87 o 
   2   6  13      572.01      599.01     37.26 o 
   3   6  13      202.06      215.20     46.82 o 
   4   6  13      431.62      462.21     49.29 o 
   5   6  13       98.89       94.39     36.13 o 
   6   6  13        3.19       12.02     11.55 o 
   7   6  13       72.12       55.16     28.10 o 
   8   6  13       12.61       22.75     19.16 o 
 -14   7  13      614.86      587.52     92.72 o 
 -13   7  13       80.34       77.79     49.36 o 
 -12   7  13     1082.80     1106.42     70.39 o 
 -11   7  13       18.94       17.50     18.84 o 
 -10   7  13      454.67      483.17     30.42 o 
  -9   7  13      185.94      218.21     26.27 o 
  -8   7  13       83.85      104.46     27.89 o 
  -7   7  13      166.91      164.53     57.24 o 
  -6   7  13      208.45      214.14     44.67 o 
  -5   7  13     1337.33     1357.19     53.56 o 
  -4   7  13      286.01      292.31     20.91 o 
  -3   7  13      388.72      426.18     36.11 o 
  -2   7  13      133.96      119.64     36.70 o 
  -1   7  13     1399.18     1457.44     52.46 o 
   0   7  13      774.42      796.80     61.24 o 
   1   7  13       12.34       32.49     17.26 o 
   2   7  13      651.19      715.46     52.06 o 
   3   7  13        0.66        6.17     14.72 o 
   4   7  13        7.54       23.13     14.98 o 
   5   7  13        8.81       16.87     13.69 o 
   6   7  13     1315.12     1359.02     81.22 o 
   7   7  13      334.91      238.19    168.00 o 
 -13   8  13        3.61       16.02     15.96 o 
 -12   8  13       13.76       17.94     28.81 o 
 -11   8  13      541.90      601.34     87.30 o 
 -10   8  13      880.57      802.33     35.18 o 
  -9   8  13      117.71       76.85     25.29 o 
  -8   8  13      248.60      231.70     29.23 o 
  -7   8  13     3559.89     3499.19    180.11 o 
  -6   8  13     1117.86     1069.20     47.32 o 
  -5   8  13      985.75      926.33     41.91 o 
  -4   8  13     1158.57     1100.02     46.45 o 
  -3   8  13     2576.97     2664.16    101.36 o 
  -2   8  13     1319.46     1311.14     70.05 o 
  -1   8  13      213.06      233.10     70.00 o 
   0   8  13      473.23      429.67     52.29 o 
   1   8  13        3.35       25.79     20.54 o 
   2   8  13      415.01      428.76    135.86 o 
   3   8  13      570.47      606.75     78.08 o 
   4   8  13       28.09       27.63     13.04 o 
   5   8  13        1.96        1.22     12.01 o 
   6   8  13      252.34      212.16    126.94 o 
   7   8  13      149.86      143.22     84.72 o 
 -13   9  13      277.64      269.61    118.70 o 
 -12   9  13       67.08       60.00     27.66 o 
 -11   9  13       15.36       32.63     31.56 o 
 -10   9  13       98.12       74.77     25.82 o 
  -9   9  13     1113.11      994.84     48.63 o 
  -8   9  13      572.81      567.41     33.56 o 
  -7   9  13       12.21       19.32     12.08 o 
  -6   9  13      120.68       87.56     34.90 o 
  -5   9  13     3073.72     2961.08    163.06 o 
  -4   9  13      620.52      570.44     39.53 o 
  -3   9  13       50.70       35.65     18.96 o 
  -2   9  13      973.57      918.76     43.27 o 
  -1   9  13       10.27       25.02     14.08 o 
   0   9  13       43.99       41.35     20.71 o 
   1   9  13      636.72      691.36     54.27 o 
   2   9  13       15.67        3.61     26.29 o 
   3   9  13       55.16       52.65     22.06 o 
   4   9  13        2.51       25.62     28.78 o 
   5   9  13      396.93      335.70    170.18 o 
   6   9  13      130.62       99.57     51.01 o 
 -12  10  13       28.60       23.45     16.05 o 
 -11  10  13      825.00      864.66     74.15 o 
 -10  10  13       18.11       22.47     16.53 o 
  -9  10  13        0.04       17.37     22.02 o 
  -8  10  13        2.70       15.21     18.90 o 
  -7  10  13     1001.11     1081.34     91.61 o 
  -6  10  13       29.90       16.01     16.34 o 
  -5  10  13      309.36      334.83     89.29 o 
  -4  10  13      246.79      212.98    103.65 o 
  -3  10  13     2029.24     2161.89    132.33 o 
  -2  10  13      333.27      335.75    149.03 o 
  -1  10  13     2834.86     2988.72    111.35 o 
   0  10  13       53.56       52.82     30.86 o 
   1  10  13       51.84       49.77     20.01 o 
   2  10  13      136.37      156.07     67.20 o 
   3  10  13      734.86      789.97     85.25 o 
   4  10  13       19.20       32.91     26.56 o 
   5  10  13        4.47       22.13     31.09 o 
 -11  11  13        1.66       -2.67     55.02 o 
 -10  11  13      102.40       65.29     48.56 o 
  -9  11  13      680.04      699.06     90.60 o 
  -8  11  13      206.10      154.32    131.49 o 
  -7  11  13       32.91       26.61     44.35 o 
  -6  11  13       57.34       48.66     32.78 o 
  -5  11  13     1351.54     1354.02     83.44 o 
  -4  11  13      684.50      645.35     46.68 o 
  -3  11  13      692.19      722.08     63.06 o 
  -2  11  13      159.82      135.77     59.67 o 
  -1  11  13      160.89      150.21    101.40 o 
   0  11  13      809.06      801.61     77.17 o 
   1  11  13      574.81      586.29     54.30 o 
   2  11  13       68.22       51.67     31.36 o 
   3  11  13        1.89       18.90     16.27 o 
   4  11  13      160.21      144.17     83.28 o 
  -9  12  13        0.64       10.21     13.50 o 
  -8  12  13      645.89      552.64    326.44 o 
  -7  12  13      137.54      168.09     75.11 o 
  -6  12  13      126.83       90.51     49.56 o 
  -5  12  13      158.77      109.15     59.37 o 
  -4  12  13      174.78      134.89    102.57 o 
  -3  12  13        6.08       11.95     18.68 o 
  -2  12  13       30.26       33.93     43.73 o 
  -1  12  13     2047.38     2013.99    120.69 o 
   0  12  13       25.37       15.99     24.94 o 
   1  12  13       31.20       41.67     39.11 o 
   2  12  13      184.36      153.26     94.96 o 
  -7  13  13        1.45       -7.63     53.47 o 
  -6  13  13      283.36      204.99    223.54 o 
  -5  13  13      146.74      119.02     49.87 o 
  -4  13  13     1047.19     1013.12     82.45 o 
  -3  13  13      315.91      268.17    126.35 o 
  -2  13  13      790.06      725.08     68.94 o 
  -1  13  13      163.01      114.17     69.52 o 
   0  13  13      644.62      764.84     74.38 o 
 -16   0  14        7.88       -7.01     48.94 o 
 -14   0  14      589.70      607.35     78.28 o 
 -12   0  14        3.22       -3.50     20.24 o 
 -10   0  14      142.77      136.17     46.12 o 
  -8   0  14     1497.05     1625.07     89.38 o 
  -6   0  14     3388.17     3576.48    121.03 o 
  -4   0  14    14184.54    15052.02    210.83 o 
  -2   0  14      201.03      214.61     41.77 o 
   0   0  14      824.11      911.98     52.19 o 
   2   0  14      673.19      616.76     31.45 o 
   4   0  14      862.85      883.49     39.81 o 
   6   0  14      354.27      355.95     38.84 o 
   8   0  14      905.36      916.11    109.97 o 
 -16   1  14      342.35      190.38    163.59 o 
 -15   1  14       25.12       19.66     17.13 o 
 -14   1  14       12.54       23.14     25.48 o 
 -13   1  14       60.66       60.34     21.25 o 
 -12   1  14      380.63      417.63     43.46 o 
 -11   1  14       69.01       81.54     27.72 o 
 -10   1  14      129.45      144.04     39.02 o 
  -9   1  14       39.95       42.23     15.57 o 
  -8   1  14     2024.07     2200.36     87.16 o 
  -7   1  14     1696.36     1713.67     64.56 o 
  -6   1  14      126.15      167.07     43.19 o 
  -5   1  14       78.09       66.17      7.20 o 
  -4   1  14     1214.38     1277.47     35.24 o 
  -3   1  14      472.68      488.77     18.32 o 
  -2   1  14     1353.47     1437.33     41.48 o 
  -1   1  14       65.75       86.40     17.38 o 
   0   1  14        1.11        8.82      7.03 o 
   1   1  14      313.01      322.62     23.98 o 
   2   1  14      694.83      688.40     28.41 o 
   3   1  14        4.80       13.85      8.84 o 
   4   1  14      343.01      321.99     57.33 o 
   5   1  14       10.20       14.45     11.16 o 
   6   1  14      279.26      250.50     28.81 o 
   7   1  14       35.39       27.41     13.54 o 
   8   1  14      148.79      119.43     51.93 o 
 -15   2  14        4.12       31.29     23.22 o 
 -14   2  14     1018.35     1069.97     77.58 o 
 -13   2  14      126.19      119.96     50.13 o 
 -12   2  14      141.57      117.98     43.95 o 
 -11   2  14       13.44        6.55     17.71 o 
 -10   2  14      218.78      227.03     57.20 o 
  -9   2  14      808.00      937.13     51.06 o 
  -8   2  14     1676.54     1713.10     88.13 o 
  -7   2  14      929.35      932.82     37.98 o 
  -6   2  14        7.56        6.06      4.79 o 
  -5   2  14       16.98       19.51      5.19 o 
  -4   2  14     8518.80     9006.37    307.28 o 
  -3   2  14     1622.05     1505.77     63.32 o 
  -2   2  14      203.07      225.54     33.83 o 
  -1   2  14      675.44      691.66     28.27 o 
   0   2  14      823.62      865.87     30.71 o 
   1   2  14     2184.45     2441.47     57.71 o 
   2   2  14      680.72      648.44     26.33 o 
   3   2  14      496.99      410.50     28.19 o 
   4   2  14       17.48        9.89      9.88 o 
   5   2  14      140.31      162.90     31.25 o 
   6   2  14      577.88      552.37     28.96 o 
   7   2  14       40.24       22.23     13.05 o 
   8   2  14      173.98      124.87     53.05 o 
 -15   3  14      342.64      295.60    179.16 o 
 -14   3  14       20.84       32.49     37.59 o 
 -13   3  14      229.57      218.25     94.34 o 
 -12   3  14        8.98       17.81     11.74 o 
 -11   3  14     1499.21     1607.49     90.62 o 
 -10   3  14      184.84      191.64     46.73 o 
  -9   3  14      919.11      845.48     38.07 o 
  -8   3  14       68.99       93.45     22.81 o 
  -7   3  14     5449.31     5678.56    167.62 o 
  -6   3  14     1974.79     1924.89     84.34 o 
  -5   3  14      541.42      527.79     28.13 o 
  -4   3  14     2073.09     1981.94     77.55 o 
  -3   3  14     1241.44     1205.50     35.48 o 
  -2   3  14      816.61      842.76     36.57 o 
  -1   3  14     6706.14     6916.11    125.67 o 
   0   3  14       85.54      100.79     14.20 o 
   1   3  14      557.46      567.48     21.12 o 
   2   3  14     1214.77     1190.64     29.09 o 
   3   3  14      357.34      355.96     33.72 o 
   4   3  14      244.38      293.56     56.58 o 
   5   3  14      579.46      613.96     46.51 o 
   6   3  14      308.73      235.48     52.92 o 
   7   3  14      109.39      106.41     44.63 o 
   8   3  14       33.98       55.99     29.95 o 
 -15   4  14      178.00      152.96    110.72 o 
 -14   4  14       38.61       23.55     36.83 o 
 -13   4  14      281.28      250.68    107.44 o 
 -12   4  14      285.01      246.94     74.15 o 
 -11   4  14      244.01      231.34     76.66 o 
 -10   4  14      320.98      326.28     78.71 o 
  -9   4  14      555.78      594.37     39.63 o 
  -8   4  14      221.17      254.14     44.39 o 
  -7   4  14       67.30       92.36     30.29 o 
  -6   4  14        3.74       10.88      5.12 o 
  -5   4  14     2364.61     2422.71     75.78 o 
  -4   4  14      170.99      125.80     36.45 o 
  -3   4  14      427.47      408.72     15.53 o 
  -2   4  14     1195.25     1167.99     45.58 o 
  -1   4  14     1103.95     1100.22     24.29 o 
   0   4  14     1780.65     1792.02     68.03 o 
   1   4  14       31.96       38.85     12.33 o 
   2   4  14       40.82       41.59     12.12 o 
   3   4  14      772.12      785.50     69.35 o 
   4   4  14       36.18       45.34     14.88 o 
   5   4  14       18.89       18.84     12.40 o 
   6   4  14      282.40      191.72     55.97 o 
   7   4  14       89.20       70.24     42.43 o 
   8   4  14        0.05        2.51     22.98 o 
 -15   5  14      284.89      236.21    171.36 o 
 -14   5  14       27.22       44.13     20.93 o 
 -13   5  14       12.20       26.78     22.10 o 
 -12   5  14       28.33       20.53     13.63 o 
 -11   5  14      876.35      919.16     50.70 o 
 -10   5  14      142.91      133.11     35.27 o 
  -9   5  14      372.97      296.69     80.00 o 
  -8   5  14      902.34      823.49     36.62 o 
  -7   5  14     3066.79     3117.69     93.45 o 
  -6   5  14      248.61      220.06     22.23 o 
  -5   5  14     1886.66     1896.33     65.45 o 
  -4   5  14        6.02        8.71      8.20 o 
  -3   5  14     1826.21     1755.57     59.80 o 
  -2   5  14      398.50      356.10     18.93 o 
  -1   5  14     3199.22     3320.86     98.45 o 
   0   5  14     1072.29     1003.72     50.36 o 
   1   5  14       75.73       82.72     32.65 o 
   2   5  14       77.31       90.81     26.34 o 
   3   5  14      635.20      696.42     45.29 o 
   4   5  14        9.33       14.77     12.53 o 
   5   5  14       42.14       40.12     13.61 o 
   6   5  14        1.38       11.57     10.47 o 
   7   5  14     1313.86     1362.13     74.72 o 
   8   5  14        0.51       13.11     16.48 o 
 -14   6  14      158.25      115.17     75.48 o 
 -13   6  14      249.51      203.89     85.06 o 
 -12   6  14      255.23      223.28     77.42 o 
 -11   6  14      684.46      679.63     57.34 o 
 -10   6  14     1190.05     1045.95     40.71 o 
  -9   6  14     1046.65     1052.17     42.06 o 
  -8   6  14        8.30        8.51     11.44 o 
  -7   6  14        2.00       17.00     18.12 o 
  -6   6  14      349.12      309.87     20.07 o 
  -5   6  14     1363.26     1420.09     56.52 o 
  -4   6  14      604.83      592.80     24.21 o 
  -3   6  14     1662.75     1699.66     78.73 o 
  -2   6  14      161.78      146.69     49.92 o 
  -1   6  14      215.87      225.55     60.92 o 
   0   6  14     2550.65     2603.54     99.70 o 
   1   6  14      419.34      497.11     56.95 o 
   2   6  14        5.21       -4.93     21.51 o 
   3   6  14       10.45       16.83     12.15 o 
   4   6  14      167.62      161.95     59.29 o 
   5   6  14      238.03      218.38     77.54 o 
   6   6  14      410.81      363.26    165.95 o 
   7   6  14       90.27       97.48     53.36 o 
 -14   7  14       11.80        9.21     24.81 o 
 -13   7  14       86.53       93.32     71.13 o 
 -12   7  14        9.00       23.85     23.47 o 
 -11   7  14     1059.76     1110.47     59.76 o 
 -10   7  14     2266.55     2225.65     64.53 o 
  -9   7  14       23.03       13.65     12.63 o 
  -8   7  14       40.12       74.36     30.55 o 
  -7   7  14      678.58      676.94     36.90 o 
  -6   7  14      584.01      580.60     28.82 o 
  -5   7  14       97.33       88.62     28.66 o 
  -4   7  14      506.73      471.63     38.66 o 
  -3   7  14     1029.33     1023.76     55.59 o 
  -2   7  14       97.28       95.13     30.56 o 
  -1   7  14       21.31       26.84     14.85 o 
   0   7  14      186.10      154.42     41.75 o 
   1   7  14      136.27      109.51     36.62 o 
   2   7  14     1550.77     1562.81     79.90 o 
   3   7  14      749.76      737.76     37.65 o 
   4   7  14       59.36       48.78     25.28 o 
   5   7  14        5.19       11.69     19.85 o 
   6   7  14       39.49       43.34     20.30 o 
   7   7  14      502.63      483.90     54.78 o 
 -13   8  14        9.60        7.05     18.81 o 
 -12   8  14       24.94       -2.17     54.58 o 
 -11   8  14        4.83       11.51     24.18 o 
 -10   8  14       22.02        7.10     16.88 o 
  -9   8  14      734.82      756.79     45.20 o 
  -8   8  14      454.41      437.10     50.86 o 
  -7   8  14       43.19       38.11     24.23 o 
  -6   8  14     1177.53     1160.66     41.91 o 
  -5   8  14      932.03      908.09     41.17 o 
  -4   8  14     3051.63     3127.48    144.11 o 
  -3   8  14     2214.59     2275.38    106.58 o 
  -2   8  14     2720.44     2624.09    141.20 o 
  -1   8  14     1422.32     1474.72     88.05 o 
   0   8  14     2421.11     2483.17    111.65 o 
   1   8  14      616.42      573.46     44.45 o 
   2   8  14      104.72       87.58     29.26 o 
   3   8  14      139.27      151.35     89.82 o 
   4   8  14      466.05      499.28     39.76 o 
   5   8  14       61.52       30.72     27.04 o 
   6   8  14      102.59      105.08     68.77 o 
 -12   9  14      407.06      308.99    122.31 o 
 -11   9  14      183.46      118.53     97.37 o 
 -10   9  14      226.72      159.84     74.71 o 
  -9   9  14       48.48       29.35     16.44 o 
  -8   9  14      178.55      158.96     81.32 o 
  -7   9  14       55.20       75.32     39.34 o 
  -6   9  14      290.31      255.69     32.90 o 
  -5   9  14       66.73       48.37     21.68 o 
  -4   9  14        8.08       14.89     13.87 o 
  -3   9  14      191.16      183.91     66.74 o 
  -2   9  14     1320.29     1392.70     75.37 o 
  -1   9  14       71.16       61.82     21.68 o 
   0   9  14      236.82      203.57     98.13 o 
   1   9  14       64.09       83.32     30.19 o 
   2   9  14      594.71      673.14     52.72 o 
   3   9  14        7.57        2.50     23.17 o 
   4   9  14      239.02      136.26     66.28 o 
   5   9  14        7.05        1.51     24.74 o 
 -11  10  14       35.64       32.56     34.80 o 
 -10  10  14      149.67      120.70    124.92 o 
  -9  10  14       16.50      -11.41     56.26 o 
  -8  10  14      721.66      707.70    222.98 o 
  -7  10  14       11.41       10.85     48.13 o 
  -6  10  14      546.84      462.15     68.41 o 
  -5  10  14      224.98      190.91     91.18 o 
  -4  10  14      162.45      179.11     80.24 o 
  -3  10  14       65.38       63.40     31.81 o 
  -2  10  14       66.74       57.34     39.91 o 
  -1  10  14      147.35      131.16     69.15 o 
   0  10  14     1404.59     1477.93     94.93 o 
   1  10  14        0.03       10.99     29.51 o 
   2  10  14      162.47      142.12     92.58 o 
   3  10  14       44.99       51.62     22.05 o 
   4  10  14      735.28      809.50     80.37 o 
 -10  11  14      161.22      120.82    138.07 o 
  -9  11  14       25.77       31.01     31.01 o 
  -8  11  14      218.90      178.76    154.01 o 
  -7  11  14      850.81      958.59    116.98 o 
  -6  11  14     1330.41     1315.79    109.54 o 
  -5  11  14       38.67       33.65     25.79 o 
  -4  11  14      237.23      189.88     96.69 o 
  -3  11  14      872.36      839.58     58.95 o 
  -2  11  14     1374.91     1332.94     81.11 o 
  -1  11  14      202.04      147.86     70.42 o 
   0  11  14        0.96       11.99     24.74 o 
   1  11  14       36.14       23.81     29.07 o 
   2  11  14      200.59      160.60     98.98 o 
   3  11  14       70.28       65.26     73.54 o 
  -8  12  14      153.33       95.21    109.97 o 
  -7  12  14        0.05      -41.68     52.66 o 
  -6  12  14       53.92       27.29     28.04 o 
  -5  12  14      770.57      800.06     95.21 o 
  -4  12  14      184.39      136.60     89.02 o 
  -3  12  14      118.85      114.22     54.97 o 
  -2  12  14      212.63      162.44     99.28 o 
  -1  12  14      129.24      125.36     71.94 o 
   0  12  14     1011.05     1004.57     99.92 o 
   1  12  14      112.85      110.46     58.41 o 
  -5  13  14       95.99       80.63     51.73 o 
  -4  13  14        3.42        8.94     22.61 o 
  -3  13  14      559.83      535.55     61.55 o 
  -2  13  14      163.07      124.75     80.06 o 
 -15   0  15       10.82       25.62     36.84 o 
 -13   0  15      911.90      969.87     66.38 o 
 -11   0  15      421.60      546.72    104.14 o 
  -9   0  15     2947.89     3057.30    164.47 o 
  -7   0  15     1903.15     1869.88    115.21 o 
  -5   0  15        0.37        4.28      6.75 o 
  -3   0  15     5091.41     4806.14    310.92 o 
  -1   0  15     1804.47     1685.28     72.26 o 
   1   0  15     2142.38     2016.93     72.25 o 
   3   0  15     1101.53     1111.85     48.23 o 
   5   0  15       12.88        4.86     11.69 o 
   7   0  15      389.04      370.95     50.50 o 
 -15   1  15      387.23      305.20    126.65 o 
 -14   1  15       69.01       87.01     37.05 o 
 -13   1  15      197.09      163.30     64.16 o 
 -12   1  15        5.32       15.88     14.64 o 
 -11   1  15      171.88      196.01     44.34 o 
 -10   1  15      340.03      324.65     80.91 o 
  -9   1  15      795.41      858.40     55.87 o 
  -8   1  15      329.82      355.40     80.70 o 
  -7   1  15      469.18      504.40     36.07 o 
  -6   1  15      512.05      483.55     38.38 o 
  -5   1  15     1409.43     1322.22     48.50 o 
  -4   1  15      957.43      932.39     33.52 o 
  -3   1  15      174.70      155.40     20.56 o 
  -2   1  15       69.87       89.30     20.16 o 
  -1   1  15       27.07       38.93     10.97 o 
   0   1  15      620.40      600.46     26.30 o 
   1   1  15      513.81      609.67     23.51 o 
   2   1  15      195.71      173.03     23.71 o 
   3   1  15       19.56       22.68     10.39 o 
   4   1  15      122.80      114.39     33.48 o 
   5   1  15      941.57     1046.35     41.24 o 
   6   1  15       63.94       61.29     19.59 o 
   7   1  15      123.11       94.36     49.93 o 
   8   1  15      475.60      363.58    189.31 o 
 -15   2  15      209.56      185.33    136.06 o 
 -14   2  15       47.67       50.85     23.39 o 
 -13   2  15      306.15      341.17     43.70 o 
 -12   2  15      326.58      316.17     96.43 o 
 -11   2  15      207.88      267.71     93.85 o 
 -10   2  15       50.08       61.48     23.18 o 
  -9   2  15        6.40        9.55     19.53 o 
  -8   2  15      307.00      330.94     65.13 o 
  -7   2  15     5799.44     6140.25    161.94 o 
  -6   2  15     1834.61     1985.84     67.03 o 
  -5   2  15      251.26      256.81     14.03 o 
  -4   2  15      830.58      728.91     31.88 o 
  -3   2  15     6227.93     6400.83    129.42 o 
  -2   2  15     4305.94     4378.73     93.81 o 
  -1   2  15      394.18      394.99     24.71 o 
   0   2  15      266.68      272.76     33.58 o 
   1   2  15       82.92      106.29     23.20 o 
   2   2  15      580.64      663.77     24.75 o 
   3   2  15      543.35      548.67     33.22 o 
   4   2  15       26.59       43.13     15.11 o 
   5   2  15       32.06       49.16     12.64 o 
   6   2  15      429.67      403.45     51.43 o 
   7   2  15      658.27      617.29     44.86 o 
   8   2  15      765.08      714.50     52.28 o 
 -15   3  15       28.63       38.40     25.90 o 
 -14   3  15      360.89      346.31    160.22 o 
 -13   3  15      421.01      427.35    110.28 o 
 -12   3  15       11.87       12.61     21.02 o 
 -11   3  15      136.18      110.28     36.74 o 
 -10   3  15     1134.21     1117.03     50.65 o 
  -9   3  15        8.97       27.87     13.78 o 
  -8   3  15       25.47       50.97     21.23 o 
  -7   3  15      274.92      245.04     70.16 o 
  -6   3  15     2624.74     2644.82     98.65 o 
  -5   3  15       13.44       13.62      7.10 o 
  -4   3  15       29.09       30.36     13.18 o 
  -3   3  15     3251.23     3214.75     88.18 o 
  -2   3  15      184.89      186.55     21.21 o 
  -1   3  15     1063.22     1061.18     26.69 o 
   0   3  15     3533.67     3680.55     81.72 o 
   1   3  15      602.38      604.49     23.41 o 
   2   3  15       94.30       91.40     24.87 o 
   3   3  15      334.09      268.07     58.06 o 
   4   3  15     2540.51     2528.84     56.36 o 
   5   3  15     1081.98     1168.85     48.68 o 
   6   3  15      664.00      627.58     38.26 o 
   7   3  15      147.34       71.43     28.65 o 
 -15   4  15      113.33      106.17     63.62 o 
 -14   4  15      183.78      169.44     96.82 o 
 -13   4  15      109.50      110.45     42.89 o 
 -12   4  15      848.90      869.98     45.99 o 
 -11   4  15        2.20        5.40     18.22 o 
 -10   4  15       18.51       17.98     17.74 o 
  -9   4  15        0.33       14.11     15.91 o 
  -8   4  15      446.79      441.04     44.61 o 
  -7   4  15       26.70       37.10     15.58 o 
  -6   4  15       34.79       50.13     17.40 o 
  -5   4  15       67.23       66.27     19.75 o 
  -4   4  15        9.44       13.87      7.75 o 
  -3   4  15      701.43      736.30     25.03 o 
  -2   4  15      769.04      789.42     24.86 o 
  -1   4  15       94.63       87.26     11.42 o 
   0   4  15      709.55      636.15     35.76 o 
   1   4  15      211.49      226.73     62.00 o 
   2   4  15     1815.62     1851.56     95.06 o 
   3   4  15       62.30       67.06     20.65 o 
   4   4  15       67.98       84.22     24.72 o 
   5   4  15        0.41       13.56     13.81 o 
   6   4  15        8.18        7.82     12.79 o 
   7   4  15        7.19       10.17     14.04 o 
 -14   5  15      412.84      333.97    182.80 o 
 -13   5  15       68.36       64.22     25.20 o 
 -12   5  15        2.91       16.35     10.57 o 
 -11   5  15      224.70      189.36     58.62 o 
 -10   5  15     1000.64     1099.72     47.01 o 
  -9   5  15      145.47      130.91     45.95 o 
  -8   5  15      687.46      701.78     46.97 o 
  -7   5  15        0.24        8.85     11.79 o 
  -6   5  15      557.14      544.47     50.39 o 
  -5   5  15      121.03      117.99     36.03 o 
  -4   5  15     1663.53     1702.91     63.77 o 
  -3   5  15       57.86       60.67     17.54 o 
  -2   5  15      591.36      553.09     39.14 o 
  -1   5  15      112.74       95.77     28.01 o 
   0   5  15     2467.80     2568.08    116.16 o 
   1   5  15       32.71       30.08     14.27 o 
   2   5  15      196.73      215.60     54.13 o 
   3   5  15      274.72      249.00     59.31 o 
   4   5  15     1237.54     1291.53     62.10 o 
   5   5  15       70.50       79.95     32.00 o 
   6   5  15      289.68      240.60     89.99 o 
   7   5  15        5.69        5.03     21.55 o 
 -14   6  15      124.34       46.95     51.73 o 
 -13   6  15       47.78       48.82     44.64 o 
 -12   6  15      467.85      381.65    142.07 o 
 -11   6  15        3.90       32.30     21.79 o 
 -10   6  15      141.71      147.13     42.17 o 
  -9   6  15      139.25      149.37     54.43 o 
  -8   6  15      554.65      503.32     35.02 o 
  -7   6  15     1355.80     1330.33     61.16 o 
  -6   6  15     1812.69     1800.48     85.28 o 
  -5   6  15       76.79       69.47     23.82 o 
  -4   6  15      293.82      259.05     44.98 o 
  -3   6  15      943.80      903.00     71.41 o 
  -2   6  15      823.02      892.31     44.56 o 
  -1   6  15       50.94       57.77     27.61 o 
   0   6  15       22.86       34.90     15.45 o 
   1   6  15      108.32       92.92     28.65 o 
   2   6  15      940.50      910.77     43.37 o 
   3   6  15        8.80       19.97     11.83 o 
   4   6  15       24.36       25.82     22.71 o 
   5   6  15      419.47      394.54     37.18 o 
   6   6  15       44.22       48.22     32.72 o 
 -13   7  15        5.83        9.79     18.57 o 
 -12   7  15      192.09      168.83     78.97 o 
 -11   7  15      153.84      152.84     68.24 o 
 -10   7  15     1526.60     1534.48     84.47 o 
  -9   7  15     1363.98     1393.39     49.29 o 
  -8   7  15      147.44      163.06     33.09 o 
  -7   7  15        3.25        4.22     10.23 o 
  -6   7  15     1155.23     1100.92     64.01 o 
  -5   7  15     1036.85      970.05     40.16 o 
  -4   7  15       31.45       47.12     16.19 o 
  -3   7  15     1491.56     1387.12     89.60 o 
  -2   7  15       85.56       72.52     28.39 o 
  -1   7  15      243.63      260.12     78.89 o 
   0   7  15     1628.44     1641.86     80.55 o 
   1   7  15       19.43       24.15     18.26 o 
   2   7  15       22.35       39.88     22.58 o 
   3   7  15       90.36       80.91     21.26 o 
   4   7  15     1355.34     1338.97     51.60 o 
   5   7  15      118.68       98.97     61.30 o 
   6   7  15        6.08       15.12     18.31 o 
 -13   8  15      651.33      689.46     66.40 o 
 -12   8  15       34.85       21.03     23.31 o 
 -11   8  15       27.90       18.94     15.38 o 
 -10   8  15      308.68      267.82     42.71 o 
  -9   8  15      464.32      402.63     34.35 o 
  -8   8  15      315.43      296.90    139.78 o 
  -7   8  15      421.66      452.80     67.92 o 
  -6   8  15      514.26      457.32     59.46 o 
  -5   8  15       19.34       20.60     10.17 o 
  -4   8  15     1350.39     1325.74     54.58 o 
  -3   8  15      525.17      525.15     46.87 o 
  -2   8  15      568.73      620.42     55.87 o 
  -1   8  15      313.43      321.58     43.73 o 
   0   8  15      388.20      373.05     50.11 o 
   1   8  15      433.41      390.85    102.80 o 
   2   8  15      379.11      346.93    120.35 o 
   3   8  15      211.54      199.81     82.88 o 
   4   8  15       10.62       10.16     11.43 o 
   5   8  15      416.56      324.81    153.07 o 
 -12   9  15       54.68       26.92     41.80 o 
 -11   9  15     1202.58     1040.84    133.29 o 
 -10   9  15        5.59       13.58     21.96 o 
  -9   9  15      658.98      761.92     58.88 o 
  -8   9  15       48.49       58.07     33.38 o 
  -7   9  15       34.69       52.22     35.35 o 
  -6   9  15      304.95      284.26    106.73 o 
  -5   9  15     1970.92     2074.08     87.52 o 
  -4   9  15       37.08       32.23     12.84 o 
  -3   9  15     1297.22     1313.90     50.02 o 
  -2   9  15        0.77        8.43     24.24 o 
  -1   9  15      501.25      507.67     53.82 o 
   0   9  15       10.57       15.90     19.61 o 
   1   9  15      329.91      319.02    131.58 o 
   2   9  15       78.36       72.93     40.00 o 
   3   9  15        7.20       14.75     19.83 o 
   4   9  15      236.23      210.07     47.45 o 
 -11  10  15      493.60      595.93     94.15 o 
  -9  10  15      159.86       83.92    110.78 o 
  -8  10  15       21.29       25.43     44.22 o 
  -7  10  15     1112.87     1177.88     71.36 o 
  -6  10  15      170.53      134.24     58.37 o 
  -5  10  15     1190.46     1260.05     86.84 o 
  -4  10  15        5.18       21.22     12.67 o 
  -3  10  15      182.23      151.45     53.75 o 
  -2  10  15      202.41      164.15     80.56 o 
  -1  10  15      181.11      169.48     76.77 o 
   0  10  15        3.26        5.75     29.00 o 
   1  10  15      549.97      499.03     69.57 o 
   2  10  15        2.71        2.31     23.96 o 
   3  10  15       90.73       54.80     40.75 o 
  -9  11  15      454.09      295.86    268.07 o 
  -8  11  15        0.25       19.85     32.81 o 
  -7  11  15      315.22      274.71    139.74 o 
  -6  11  15      377.56      322.72    248.04 o 
  -5  11  15     1939.86     2060.96    178.32 o 
  -4  11  15       58.48       32.46     30.17 o 
  -3  11  15      334.35      288.97    167.06 o 
  -2  11  15      188.76      166.71     74.13 o 
  -1  11  15      178.44      169.42     71.98 o 
   0  11  15      123.60       83.08     56.86 o 
   1  11  15      319.41      316.94     60.01 o 
   2  11  15      174.88      138.21     75.39 o 
  -7  12  15      604.77      544.83    262.68 o 
  -6  12  15       99.71       72.01     83.73 o 
  -5  12  15      192.33      161.70    108.92 o 
  -4  12  15       67.22       77.59     72.07 o 
  -3  12  15      110.05      100.13     66.35 o 
  -2  12  15      883.52      892.35     80.84 o 
  -1  12  15        6.90       14.58     21.38 o 
 -14   0  16      545.65      607.00     48.07 o 
 -12   0  16      370.55      308.56    135.37 o 
 -10   0  16     1984.20     2017.74    141.84 o 
  -8   0  16       32.32       28.87     22.73 o 
  -6   0  16      633.82      630.94     50.71 o 
  -4   0  16       69.90       75.80     24.81 o 
  -2   0  16      593.58      541.80     44.20 o 
   0   0  16     1770.72     1819.45     56.83 o 
   2   0  16      129.37       89.83     30.17 o 
   4   0  16      809.18      816.59     44.50 o 
   6   0  16       34.02       20.22     20.97 o 
 -15   1  16       11.62       18.51     22.50 o 
 -14   1  16      146.16      108.28     52.07 o 
 -13   1  16      305.30      292.76    107.08 o 
 -12   1  16     1846.42     1946.50     66.32 o 
 -11   1  16       32.00       60.97     26.21 o 
 -10   1  16      675.68      663.71     57.31 o 
  -9   1  16     1263.01     1297.35     79.23 o 
  -8   1  16     1183.44     1237.81     53.13 o 
  -7   1  16       49.51       70.05     17.84 o 
  -6   1  16      894.44      979.78     38.02 o 
  -5   1  16      109.94       91.72     22.16 o 
  -4   1  16       24.51       27.48      8.46 o 
  -3   1  16     1449.71     1451.30     47.11 o 
  -2   1  16      235.07      282.94     24.20 o 
  -1   1  16      209.95      190.43     36.15 o 
   0   1  16       26.69       24.74      8.99 o 
   1   1  16      100.80       98.88     23.91 o 
   2   1  16     1159.24     1282.24     32.20 o 
   3   1  16      140.48      138.61     28.26 o 
   4   1  16      139.13      121.69     28.38 o 
   5   1  16       45.33       42.26     14.39 o 
   6   1  16      941.24      922.44     44.95 o 
   7   1  16       41.13       32.38     24.10 o 
 -15   2  16      715.77      673.52     80.69 o 
 -14   2  16      433.32      464.58     97.54 o 
 -13   2  16        2.33       11.53     20.51 o 
 -12   2  16        2.28       12.43     15.97 o 
 -11   2  16      248.23      235.86     94.11 o 
 -10   2  16     1072.37     1145.69     49.40 o 
  -9   2  16      702.39      761.76     41.34 o 
  -8   2  16      101.09      128.20     33.31 o 
  -7   2  16       17.80       17.88     17.39 o 
  -6   2  16      204.93      207.10     80.08 o 
  -5   2  16      714.70      716.89     20.33 o 
  -4   2  16      316.38      336.02     18.79 o 
  -3   2  16      360.67      353.62     21.40 o 
  -2   2  16     1664.74     1663.92     52.75 o 
  -1   2  16      125.12      144.05     32.30 o 
   0   2  16      654.60      697.09     26.26 o 
   1   2  16      994.56      959.56     34.61 o 
   2   2  16      588.65      544.86     27.42 o 
   3   2  16      610.59      628.33     31.24 o 
   4   2  16       17.97       29.96     12.63 o 
   5   2  16     1541.10     1698.30     55.43 o 
   6   2  16      727.14      694.51     39.12 o 
   7   2  16       29.34       12.19     11.24 o 
 -15   3  16       25.43       30.40     16.78 o 
 -14   3  16      270.56      191.97     94.27 o 
 -13   3  16     1369.87     1342.50     82.22 o 
 -12   3  16     1985.14     2004.60     92.30 o 
 -11   3  16       45.01       42.60     19.15 o 
 -10   3  16      103.99       77.77     31.18 o 
  -9   3  16      899.76      825.29     49.72 o 
  -8   3  16      683.12      725.98    116.00 o 
  -7   3  16      255.35      297.01     75.03 o 
  -6   3  16      587.09      642.76     41.03 o 
  -5   3  16       76.80       82.36     24.81 o 
  -4   3  16       45.52       47.00     14.95 o 
  -3   3  16      451.40      435.38     29.73 o 
  -2   3  16      631.08      585.69     26.71 o 
  -1   3  16      555.14      523.80     22.66 o 
   0   3  16       58.88       41.23     14.77 o 
   1   3  16      349.14      382.59     46.44 o 
   2   3  16     1559.72     1552.09     60.65 o 
   3   3  16      671.85      656.98     33.08 o 
   4   3  16       38.42       26.67     14.73 o 
   5   3  16      334.13      236.17     61.10 o 
   6   3  16      542.09      482.55     33.55 o 
 -14   4  16        1.00       16.94     20.65 o 
 -13   4  16       24.89       15.81     29.01 o 
 -12   4  16      211.59      173.49     61.34 o 
 -11   4  16      935.65      958.33     53.55 o 
 -10   4  16       23.69       29.49     15.25 o 
  -9   4  16     1227.26     1208.36     48.10 o 
  -8   4  16       11.01       22.45     15.85 o 
  -7   4  16      161.40      163.15     57.08 o 
  -6   4  16       71.48       65.90     21.78 o 
  -5   4  16     2420.65     2571.58     97.22 o 
  -4   4  16        3.20       10.36      8.47 o 
  -3   4  16       65.20       83.54     28.65 o 
  -2   4  16       12.83       28.59     11.69 o 
  -1   4  16      337.34      366.29     76.80 o 
   0   4  16       48.55       40.30     15.53 o 
   1   4  16      194.38      254.83     57.93 o 
   2   4  16       67.60       67.01     20.84 o 
   3   4  16      279.17      287.44     66.74 o 
   4   4  16      653.51      644.62     32.59 o 
   5   4  16      841.19      870.91     42.07 o 
   6   4  16      167.95      159.23     70.36 o 
 -14   5  16        4.78       17.74     16.03 o 
 -13   5  16      752.36      855.03     81.23 o 
 -12   5  16       32.91       10.68     15.74 o 
 -11   5  16      330.41      333.29     96.65 o 
 -10   5  16       28.79       31.86     17.04 o 
  -9   5  16      580.28      569.08     51.26 o 
  -8   5  16       55.51       51.53     28.41 o 
  -7   5  16     1410.96     1472.68     82.21 o 
  -6   5  16      381.69      351.50     36.37 o 
  -5   5  16      229.97      186.27     37.38 o 
  -4   5  16      566.62      509.95     44.97 o 
  -3   5  16      714.02      724.13     33.36 o 
  -2   5  16       38.45       28.94     16.64 o 
  -1   5  16     1102.89     1047.61     61.84 o 
   0   5  16      151.75      136.15     38.05 o 
   1   5  16      641.63      645.47     35.94 o 
   2   5  16       78.20       86.87     29.09 o 
   3   5  16      723.02      786.85     46.68 o 
   4   5  16        0.78        9.83     14.29 o 
   5   5  16      434.80      407.00     37.78 o 
   6   5  16        2.51        1.18     15.11 o 
 -13   6  16      181.66      158.87     84.14 o 
 -12   6  16       43.41       30.09     31.92 o 
 -11   6  16      644.18      543.35     43.41 o 
 -10   6  16      150.05      131.53     53.45 o 
  -9   6  16      502.79      480.66     52.15 o 
  -8   6  16        2.28       18.56     17.06 o 
  -7   6  16      193.88      169.15     46.44 o 
  -6   6  16      152.09      146.56     41.27 o 
  -5   6  16      902.51      911.29     56.19 o 
  -4   6  16       86.00      101.31     31.61 o 
  -3   6  16      359.13      342.20     40.00 o 
  -2   6  16      105.09       96.62     29.48 o 
  -1   6  16      828.54      829.50     49.63 o 
   0   6  16      576.58      532.63     40.80 o 
   1   6  16      202.68      222.51     66.20 o 
   2   6  16        6.18       23.13     16.26 o 
   3   6  16      165.98      164.64     59.83 o 
   4   6  16       37.26       36.83     11.95 o 
   5   6  16       65.13       73.26     30.24 o 
 -13   7  16      247.94      200.94    145.07 o 
 -12   7  16        7.63       16.60     28.11 o 
 -11   7  16      549.09      555.26     46.75 o 
 -10   7  16       55.59       44.85     25.99 o 
  -9   7  16      569.22      492.52     39.51 o 
  -8   7  16      266.67      218.78     48.92 o 
  -7   7  16     1609.52     1646.88    105.88 o 
  -6   7  16      399.46      382.83    118.06 o 
  -5   7  16      230.66      221.45     68.60 o 
  -4   7  16      251.80      244.99     77.98 o 
  -3   7  16      488.18      527.75     43.71 o 
  -2   7  16      179.11      125.98     45.16 o 
  -1   7  16      240.19      241.24     65.55 o 
   0   7  16       61.08       55.39     20.00 o 
   1   7  16     1542.70     1678.46     83.63 o 
   2   7  16     1164.12     1183.49     50.09 o 
   3   7  16      205.49      139.19     63.80 o 
   4   7  16      386.63      372.00     37.74 o 
   5   7  16      284.82      245.37    143.31 o 
 -12   8  16      192.30      117.28    106.63 o 
 -11   8  16      201.96      130.01     78.37 o 
 -10   8  16      817.72      784.03     81.22 o 
  -9   8  16      943.59      853.13     67.22 o 
  -8   8  16       52.97       45.75     24.14 o 
  -7   8  16       10.29       28.63     29.75 o 
  -6   8  16      159.16      186.65     72.87 o 
  -5   8  16     1363.61     1464.85     96.79 o 
  -4   8  16      171.50      185.44     56.76 o 
  -3   8  16       94.59       70.60     27.02 o 
  -2   8  16      342.49      276.09    103.49 o 
  -1   8  16       26.04       20.27     17.11 o 
   0   8  16      270.55      217.83     76.91 o 
   1   8  16      318.26      221.13    100.39 o 
   2   8  16        0.36       -0.52     21.11 o 
   3   8  16        1.04        2.40     19.74 o 
   4   8  16      262.31      165.55     91.42 o 
 -11   9  16       22.85        9.86     41.93 o 
 -10   9  16      125.27       77.43     36.02 o 
  -9   9  16        0.13       14.56     21.61 o 
  -8   9  16      148.61      133.51     61.91 o 
  -7   9  16        1.76      -17.93     51.98 o 
  -6   9  16        8.26       14.55     23.45 o 
  -5   9  16      856.92      826.94     54.52 o 
  -4   9  16      329.07      344.66    125.11 o 
  -3   9  16      256.64      221.46     84.71 o 
  -2   9  16      946.21      968.57     52.48 o 
  -1   9  16       21.95       11.26     15.19 o 
   0   9  16       31.60       21.16     21.90 o 
   1   9  16      201.51      114.42     66.00 o 
   2   9  16      586.51      602.43     52.10 o 
   3   9  16      335.22      203.61     89.50 o 
 -10  10  16      558.53      696.17     98.93 o 
  -9  10  16        0.28        2.98     27.15 o 
  -8  10  16      107.89       81.05     38.53 o 
  -7  10  16        1.81        5.35     24.71 o 
  -6  10  16      185.82      125.88     79.68 o 
  -5  10  16        0.98       10.59     24.35 o 
  -4  10  16      931.11     1021.33     67.30 o 
  -3  10  16       54.03       61.73     27.36 o 
  -2  10  16      675.18      632.88     42.66 o 
  -1  10  16       24.48       25.74     24.20 o 
   0  10  16      894.68      962.88     89.67 o 
   1  10  16       56.36       66.12     52.38 o 
   2  10  16       15.20       16.31     25.39 o 
  -8  11  16      376.96      297.97    279.36 o 
  -7  11  16       27.58       31.14     37.65 o 
  -6  11  16      421.03      304.98    141.11 o 
  -5  11  16       82.85       73.69     80.82 o 
  -4  11  16      463.51      438.14     71.45 o 
  -3  11  16      169.00      172.30    103.71 o 
  -2  11  16      947.72      942.30     80.60 o 
  -1  11  16       17.35       24.23     18.07 o 
   0  11  16        8.09       10.11     25.83 o 
 -15   0  17       39.39       43.73     38.33 o 
 -13   0  17      721.11      880.95     90.80 o 
 -11   0  17       36.57       32.25     31.88 o 
  -9   0  17      378.29      384.15    107.43 o 
  -7   0  17     3516.05     3758.31    200.39 o 
  -5   0  17      350.63      307.58     39.42 o 
  -3   0  17     4771.62     5047.75    170.17 o 
  -1   0  17        7.37       13.97     14.81 o 
   1   0  17      123.19      118.67     46.05 o 
   3   0  17      427.58      422.18     37.49 o 
   5   0  17        4.36       -4.93     29.50 o 
 -15   1  17       42.69       44.54     27.65 o 
 -14   1  17        0.95        3.90     25.31 o 
 -13   1  17       22.23       30.07     19.55 o 
 -12   1  17      359.63      325.41    109.31 o 
 -11   1  17      713.28      700.92     42.45 o 
 -10   1  17       30.02       58.12     32.27 o 
  -9   1  17      100.75      104.72     34.67 o 
  -8   1  17      554.02      548.23     40.01 o 
  -7   1  17     2407.09     2521.43    106.09 o 
  -6   1  17      657.50      682.09     41.35 o 
  -5   1  17     1442.32     1564.47     55.62 o 
  -4   1  17      322.65      287.66     19.91 o 
  -3   1  17      251.57      245.21     24.27 o 
  -2   1  17      257.44      232.67     22.87 o 
  -1   1  17     1082.61     1145.96     42.05 o 
   0   1  17       48.36       62.84     17.11 o 
   1   1  17      226.44      205.62     32.15 o 
   2   1  17       18.22       32.52     11.62 o 
   3   1  17      268.41      285.33     45.40 o 
   4   1  17        2.84       17.52     15.89 o 
   5   1  17      514.31      489.19     54.88 o 
   6   1  17       11.75        7.84     14.17 o 
 -14   2  17       12.72       19.53     29.73 o 
 -13   2  17       27.16       -9.46     24.29 o 
 -12   2  17     2557.11     2514.02    115.80 o 
 -11   2  17     1608.57     1673.09    122.44 o 
 -10   2  17       60.29       75.80     32.15 o 
  -9   2  17     1340.68     1357.05     70.00 o 
  -8   2  17      299.20      294.84     78.59 o 
  -7   2  17      250.31      289.72     67.15 o 
  -6   2  17      248.09      220.15     63.35 o 
  -5   2  17      173.12      176.48     34.31 o 
  -4   2  17       11.46       20.65      8.02 o 
  -3   2  17      230.16      242.39     21.68 o 
  -2   2  17      165.87      153.28     36.95 o 
  -1   2  17       91.12       79.85     22.32 o 
   0   2  17      225.78      232.04     25.15 o 
   1   2  17      259.80      265.66     67.51 o 
   2   2  17      641.20      680.17     38.16 o 
   3   2  17       73.47       72.65     29.00 o 
   4   2  17        6.17       16.58     11.47 o 
   5   2  17        2.85        1.11     13.98 o 
   6   2  17      206.01      128.61     57.86 o 
 -14   3  17     1027.26     1037.04    109.20 o 
 -13   3  17       28.21       22.98     14.48 o 
 -12   3  17      358.10      317.71     48.90 o 
 -11   3  17     1991.24     2089.00     98.51 o 
 -10   3  17      557.06      657.48     65.65 o 
  -9   3  17       43.31       40.33     18.53 o 
  -8   3  17       61.32       51.40     24.47 o 
  -7   3  17      971.87      957.96     54.48 o 
  -6   3  17      314.68      336.23     40.68 o 
  -5   3  17      706.14      738.80     26.33 o 
  -4   3  17       14.57        9.88      6.79 o 
  -3   3  17       12.13       12.63      7.88 o 
  -2   3  17      343.58      337.38     19.41 o 
  -1   3  17      774.26      691.58     32.10 o 
   0   3  17      519.77      543.88     40.93 o 
   1   3  17      305.73      311.80     67.45 o 
   2   3  17       63.18       57.84     18.59 o 
   3   3  17      149.48       99.62     33.71 o 
   4   3  17      313.98      217.10     68.50 o 
   5   3  17       18.50       21.72     12.11 o 
   6   3  17       58.12       55.43     23.02 o 
 -14   4  17      208.52      123.45     62.38 o 
 -13   4  17        0.93       -2.80     25.98 o 
 -12   4  17      305.28      284.99     96.98 o 
 -11   4  17        1.84       10.33     16.53 o 
 -10   4  17        4.12       19.72     16.13 o 
  -9   4  17        8.33       -1.20     18.33 o 
  -8   4  17     1050.14     1032.71     46.54 o 
  -7   4  17      101.97       89.85     28.51 o 
  -6   4  17      445.46      458.54     31.63 o 
  -5   4  17       27.98       11.73     17.30 o 
  -4   4  17     1890.08     1763.49     72.54 o 
  -3   4  17        1.84        9.69      8.25 o 
  -2   4  17      547.61      594.93     57.55 o 
  -1   4  17      240.77      224.16     65.88 o 
   0   4  17      225.10      200.05     33.53 o 
   1   4  17        1.08       15.71     14.21 o 
   2   4  17      967.50     1005.40     46.79 o 
   3   4  17       58.03       53.03     18.77 o 
   4   4  17        0.00        4.59     14.10 o 
   5   4  17      107.06       86.04     36.74 o 
 -13   5  17       56.47       37.77     35.98 o 
 -12   5  17      128.36      103.80     54.64 o 
 -11   5  17        0.58        7.41     13.19 o 
 -10   5  17      879.99      895.02     44.33 o 
  -9   5  17        9.77       22.10     16.83 o 
  -8   5  17        5.89       19.41     15.05 o 
  -7   5  17       45.68       41.97     15.44 o 
  -6   5  17      416.47      393.93     31.21 o 
  -5   5  17       42.49       41.55     19.38 o 
  -4   5  17      267.26      295.63    105.48 o 
  -3   5  17       86.64       91.70     44.66 o 
  -2   5  17      739.30      716.50     35.90 o 
  -1   5  17       30.43       34.93     16.22 o 
   0   5  17      280.77      298.07     33.73 o 
   1   5  17       74.83       80.62     21.52 o 
   2   5  17       19.81       34.36     12.04 o 
   3   5  17       93.51       84.87     31.35 o 
   4   5  17      766.42      831.14     52.25 o 
   5   5  17      226.44      163.47     69.42 o 
 -13   6  17      356.83      333.49     55.58 o 
 -12   6  17      298.41      303.51     46.09 o 
 -11   6  17      251.15      163.74     83.43 o 
 -10   6  17       26.92       35.03     14.98 o 
  -9   6  17      132.09      102.54     42.09 o 
  -8   6  17      512.46      464.19     39.09 o 
  -7   6  17       61.05       57.78     32.17 o 
  -6   6  17       81.70      113.49     45.14 o 
  -5   6  17      496.70      496.45    150.59 o 
  -4   6  17      240.43      215.57     86.79 o 
  -3   6  17      110.29      103.71     40.58 o 
  -2   6  17       76.16       93.27     32.32 o 
  -1   6  17       40.17       53.93     20.10 o 
   0   6  17      304.66      312.52     36.29 o 
   1   6  17      126.12      132.73     41.76 o 
   2   6  17      152.46      171.37     68.58 o 
   3   6  17      352.19      401.52     48.81 o 
   4   6  17      196.79      131.47     46.79 o 
 -12   7  17      334.34      331.81     57.78 o 
 -11   7  17      110.40       87.32     51.57 o 
 -10   7  17      475.96      494.29     82.60 o 
  -9   7  17      588.19      620.77     75.96 o 
  -8   7  17      164.98      167.02     70.31 o 
  -7   7  17       95.27       71.17     28.40 o 
  -6   7  17      382.79      449.45    140.18 o 
  -5   7  17      623.96      556.83     66.85 o 
  -4   7  17      473.72      461.99     60.91 o 
  -3   7  17      531.51      507.54     48.38 o 
  -2   7  17     1585.90     1593.32     68.00 o 
  -1   7  17      247.93      241.95     80.55 o 
   0   7  17      612.65      638.82     54.00 o 
   1   7  17      153.97      104.79     35.44 o 
   2   7  17      284.02      216.03     71.30 o 
   3   7  17      195.14      199.91     44.84 o 
   4   7  17      619.57      580.12     47.72 o 
 -11   8  17      160.35      149.79    161.82 o 
 -10   8  17      155.20      106.05     52.41 o 
  -9   8  17     1259.55     1259.48     84.14 o 
  -8   8  17      539.35      516.91    197.03 o 
  -7   8  17      165.21      159.46     83.67 o 
  -6   8  17       81.81       77.64     36.35 o 
  -5   8  17     1188.14     1180.79     80.35 o 
  -4   8  17     1049.90     1083.33     95.70 o 
  -3   8  17      302.78      291.61    106.66 o 
  -2   8  17       68.55       72.22     28.93 o 
  -1   8  17        3.13        7.76     17.10 o 
   0   8  17       74.41       45.48     32.54 o 
   1   8  17      175.65      134.10     79.13 o 
   2   8  17      207.25      185.32     75.98 o 
   3   8  17      318.36      227.38     92.03 o 
 -10   9  17        6.80       17.91     22.46 o 
  -9   9  17      167.33      138.78     88.97 o 
  -8   9  17        3.95       24.01     14.82 o 
  -7   9  17      272.72      214.91     82.56 o 
  -6   9  17      115.86       80.65     40.17 o 
  -5   9  17       21.37       49.03     32.27 o 
  -4   9  17      177.77      121.07     69.45 o 
  -3   9  17      503.72      482.70     67.98 o 
  -2   9  17      200.35      139.29     51.79 o 
  -1   9  17      385.11      372.82     54.43 o 
   0   9  17      122.47      102.46     48.22 o 
   1   9  17      523.43      541.81     53.39 o 
   2   9  17       86.94       51.32     31.73 o 
  -9  10  17      315.82      197.92    148.16 o 
  -8  10  17       47.11       30.24     22.85 o 
  -7  10  17      829.96      806.93     77.14 o 
  -6  10  17      141.65      120.37     68.29 o 
  -5  10  17      331.77      265.60    133.60 o 
  -4  10  17      272.30      180.34     92.03 o 
  -3  10  17      223.91      199.04    115.88 o 
  -2  10  17       42.27       43.67     22.40 o 
  -1  10  17      205.36      143.18     89.60 o 
   0  10  17       32.95       18.99     21.97 o 
  -6  11  17      372.18      309.07    209.33 o 
  -5  11  17      390.78      274.21    325.94 o 
  -4  11  17       66.54       53.16     51.73 o 
  -3  11  17        5.14       26.48     28.53 o 
  -2  11  17      728.85      780.58    104.33 o 
 -14   0  18      144.92      105.29     80.33 o 
 -12   0  18       91.38       72.35     40.25 o 
 -10   0  18     7733.35     9013.59    206.40 o 
  -8   0  18       78.02       74.30     35.85 o 
  -6   0  18     1705.06     1908.10    127.69 o 
  -4   0  18      585.04      533.64     55.01 o 
  -2   0  18      797.45      870.02     42.05 o 
   0   0  18     1542.12     1527.96     72.57 o 
   2   0  18       20.76       13.85     18.23 o 
   4   0  18      180.04      121.40     56.95 o 
 -14   1  18      148.73      106.64     58.03 o 
 -13   1  18       25.58       16.90     15.69 o 
 -12   1  18       60.12       83.35     28.67 o 
 -11   1  18      104.34       99.30     39.90 o 
 -10   1  18      256.32      237.47     80.25 o 
  -9   1  18     1374.38     1431.99     63.29 o 
  -8   1  18       61.24       56.56     20.22 o 
  -7   1  18       68.55       76.95     25.75 o 
  -6   1  18       59.47       61.44     17.20 o 
  -5   1  18       96.60       82.36     25.16 o 
  -4   1  18     1227.61     1222.06     69.76 o 
  -3   1  18      179.20      185.19     26.49 o 
  -2   1  18       31.38       43.07     11.47 o 
  -1   1  18      386.59      322.41     25.00 o 
   0   1  18      273.21      237.38     28.25 o 
   1   1  18      137.13       97.44     32.83 o 
   2   1  18     1078.50     1226.05     53.99 o 
   3   1  18       52.01       35.49     12.39 o 
   4   1  18       17.24       36.87     23.71 o 
   5   1  18        8.77        7.93     12.38 o 
 -14   2  18      102.48      108.37     68.38 o 
 -13   2  18      314.72      295.22     61.82 o 
 -12   2  18      116.73       72.47     47.07 o 
 -11   2  18       34.24       39.47     20.41 o 
 -10   2  18     1587.67     1614.95     66.55 o 
  -9   2  18       19.06       27.33     14.63 o 
  -8   2  18       49.83       64.15     28.04 o 
  -7   2  18      997.84      963.11     44.79 o 
  -6   2  18     1745.22     1757.22     90.91 o 
  -5   2  18      832.80      820.63     46.53 o 
  -4   2  18        8.52        9.54      6.65 o 
  -3   2  18       97.62       91.59     22.23 o 
  -2   2  18      359.14      389.92     23.15 o 
  -1   2  18      495.75      514.68     33.90 o 
   0   2  18      418.92      472.30     45.10 o 
   1   2  18      105.72       72.07     23.47 o 
   2   2  18        3.28       19.82     10.96 o 
   3   2  18      269.14      285.84     41.86 o 
   4   2  18      367.60      362.73     32.49 o 
   5   2  18        1.44        1.67     12.43 o 
 -14   3  18        4.70       22.67     19.04 o 
 -13   3  18     1583.47     1633.80     89.92 o 
 -12   3  18      710.44      676.92     52.83 o 
 -11   3  18      368.51      348.04     54.25 o 
 -10   3  18       13.58       45.62     19.23 o 
  -9   3  18      353.81      367.97     47.68 o 
  -8   3  18     1220.01     1210.40     49.45 o 
  -7   3  18      241.82      254.78     77.46 o 
  -6   3  18      504.06      391.59     44.57 o 
  -5   3  18      127.05      147.07     45.37 o 
  -4   3  18      364.57      379.47     25.45 o 
  -3   3  18     2423.52     2338.45     98.49 o 
  -2   3  18      365.29      347.03     29.37 o 
  -1   3  18      477.82      415.10     36.63 o 
   0   3  18      258.36      249.47     66.40 o 
   1   3  18      236.80      249.28     58.91 o 
   2   3  18      106.63       99.98     29.43 o 
   3   3  18        4.70       15.01     13.24 o 
   4   3  18        0.18       12.37     10.35 o 
 -13   4  18       29.53       18.97     17.82 o 
 -12   4  18      109.77       90.55     41.36 o 
 -11   4  18      361.26      340.71     89.06 o 
 -10   4  18       22.18        8.60     15.87 o 
  -9   4  18      103.63      100.07     44.35 o 
  -8   4  18        0.15       10.59     13.87 o 
  -7   4  18      658.86      665.14     41.41 o 
  -6   4  18       26.44       35.81     16.70 o 
  -5   4  18      922.95     1019.47     79.39 o 
  -4   4  18       33.68       21.64     19.78 o 
  -3   4  18      439.54      435.42     51.95 o 
  -2   4  18      200.92      164.84     48.44 o 
  -1   4  18     1397.00     1369.34     37.32 o 
   0   4  18       38.42       41.60     16.22 o 
   1   4  18        0.67        6.84     12.40 o 
   2   4  18      147.54      151.26     42.75 o 
   3   4  18       11.61       18.30     12.11 o 
   4   4  18       73.32       44.73     18.86 o 
 -13   5  18      525.82      498.72     73.21 o 
 -12   5  18        0.01        3.05     17.25 o 
 -11   5  18       24.80       31.42     20.51 o 
 -10   5  18       40.43       31.46     20.45 o 
  -9   5  18      580.35      632.03     36.78 o 
  -8   5  18      235.51      191.09     60.30 o 
  -7   5  18      483.03      523.97    123.66 o 
  -6   5  18       86.33       93.54     37.06 o 
  -5   5  18      467.67      428.99     60.24 o 
  -4   5  18      169.65      145.08     50.44 o 
  -3   5  18      770.59      857.08     66.98 o 
  -2   5  18       13.34       14.69     14.48 o 
  -1   5  18       52.31       61.16     22.64 o 
   0   5  18      198.63      179.47     47.42 o 
   1   5  18     1201.97     1312.21     47.55 o 
   2   5  18      292.70      318.36     51.88 o 
   3   5  18      132.09      116.63     40.87 o 
   4   5  18       14.72       23.20     10.60 o 
 -12   6  18       58.60       61.72     33.39 o 
 -11   6  18       54.57       45.95     34.71 o 
 -10   6  18       43.01       41.38     20.35 o 
  -9   6  18      138.61      160.62     78.34 o 
  -8   6  18       29.05       32.87     23.82 o 
  -7   6  18      192.89      217.68     76.62 o 
  -6   6  18      170.96      174.25     73.65 o 
  -5   6  18     1218.02     1212.64     77.46 o 
  -4   6  18      165.14      149.94     71.02 o 
  -3   6  18       34.35       27.30     23.08 o 
  -2   6  18       12.64       25.51     25.64 o 
  -1   6  18      438.37      472.19     52.66 o 
   0   6  18      102.49      107.66     36.04 o 
   1   6  18      213.37      185.74     62.48 o 
   2   6  18      143.19       90.65     40.51 o 
   3   6  18      110.21      110.82     43.05 o 
 -12   7  18      498.91      547.80    111.02 o 
 -11   7  18        5.76       17.20     20.69 o 
 -10   7  18       24.34       11.42     18.16 o 
  -9   7  18      398.70      353.06    172.68 o 
  -8   7  18     1244.61     1317.71     80.71 o 
  -7   7  18      268.98      258.84     99.10 o 
  -6   7  18       32.87       35.20     27.84 o 
  -5   7  18       48.56       52.78     29.23 o 
  -4   7  18     1242.52     1271.79     83.82 o 
  -3   7  18     1798.17     1950.89    160.55 o 
  -2   7  18        6.56       -0.71     29.94 o 
  -1   7  18       53.30       49.48     20.81 o 
   0   7  18      134.64      110.96     47.12 o 
   1   7  18       62.47       48.20     22.04 o 
   2   7  18       60.73       41.00     20.89 o 
 -11   8  18      385.48      308.45    308.51 o 
 -10   8  18     1218.88     1196.85     93.68 o 
  -9   8  18      176.99      110.92     68.37 o 
  -8   8  18      178.03      148.36     82.02 o 
  -7   8  18      232.39      190.16     78.11 o 
  -6   8  18      539.31      468.26    173.72 o 
  -5   8  18     1255.92     1306.61    104.15 o 
  -4   8  18      188.05      148.58     81.31 o 
  -3   8  18      202.31      151.17     86.50 o 
  -2   8  18      164.69      159.96     73.42 o 
  -1   8  18       12.65       10.51     19.73 o 
   0   8  18       10.12       24.40     20.95 o 
   1   8  18       34.42       29.62     15.91 o 
  -9   9  18        0.30       15.57     17.83 o 
  -8   9  18      717.78      731.11     76.14 o 
  -7   9  18       38.01       34.61     21.01 o 
  -6   9  18      339.92      332.11    165.28 o 
  -5   9  18        0.06        8.46     17.11 o 
  -4   9  18      362.56      319.77    172.17 o 
  -3   9  18       15.02       26.31     21.73 o 
  -2   9  18      852.44      969.96     80.33 o 
  -1   9  18        1.91       20.50     20.19 o 
   0   9  18      177.38       85.51     58.74 o 
  -7  10  18        4.20       11.84     16.57 o 
  -6  10  18      416.13      480.99     59.81 o 
  -5  10  18      104.87      103.12     46.50 o 
  -4  10  18       31.30       12.85     25.26 o 
  -3  10  18       99.45       74.47     26.33 o 
  -2  10  18      285.84      216.79    132.51 o 
 -13   0  19      204.38      150.76    103.12 o 
 -11   0  19      215.04      215.58     81.63 o 
  -9   0  19     3080.46     3366.37    166.75 o 
  -7   0  19      505.39      678.75     95.11 o 
  -5   0  19      771.11      709.95     47.13 o 
  -3   0  19      709.21      686.26     43.80 o 
  -1   0  19       10.11        2.77     14.56 o 
   1   0  19       57.78       31.27     31.64 o 
   3   0  19       73.94       55.63     30.38 o 
 -13   1  19       54.28       53.58     21.05 o 
 -12   1  19      104.74       92.21     34.92 o 
 -11   1  19       17.02       12.14     15.80 o 
 -10   1  19      674.41      733.07     45.17 o 
  -9   1  19      206.50      202.52     59.15 o 
  -8   1  19        2.69       25.31     12.36 o 
  -7   1  19      261.87      250.19     76.14 o 
  -6   1  19      337.80      326.79     94.11 o 
  -5   1  19      660.76      722.69     37.09 o 
  -4   1  19        6.91       25.45     12.34 o 
  -3   1  19       18.88       21.12     11.22 o 
  -2   1  19      338.29      331.16     23.27 o 
  -1   1  19      357.23      321.81     26.53 o 
   0   1  19       27.12       32.57     15.02 o 
   1   1  19       21.65       13.11     13.50 o 
   2   1  19       29.11       33.82     11.90 o 
   3   1  19      833.51      877.27     47.12 o 
   4   1  19       63.80       43.57     24.88 o 
 -13   2  19       23.46       20.71     15.63 o 
 -12   2  19      129.97      131.39     39.09 o 
 -11   2  19       74.39       48.55     25.12 o 
 -10   2  19      129.09      111.02     39.61 o 
  -9   2  19     1071.44     1112.17     61.60 o 
  -8   2  19      715.21      720.76     41.97 o 
  -7   2  19      315.13      329.51     41.21 o 
  -6   2  19       16.31       17.05     12.59 o 
  -5   2  19     1532.23     1460.30     65.88 o 
  -4   2  19     1035.58     1065.87     38.17 o 
  -3   2  19       10.13       29.92     11.38 o 
  -2   2  19       15.97       10.77      8.04 o 
  -1   2  19       21.17        5.30     13.26 o 
   0   2  19      921.72      869.10     37.94 o 
   1   2  19      433.94      422.03     38.08 o 
   2   2  19        2.56        9.98     12.36 o 
   3   2  19      110.16       65.10     21.05 o 
   4   2  19        1.82        9.64     14.33 o 
 -13   3  19       20.55       28.89     15.50 o 
 -12   3  19     2097.14     1958.08     90.66 o 
 -11   3  19      971.55      938.68     61.53 o 
 -10   3  19        7.95       11.99     21.77 o 
  -9   3  19      816.76      835.46     44.98 o 
  -8   3  19        3.65       10.95     12.88 o 
  -7   3  19      494.79      459.18     46.26 o 
  -6   3  19      289.36      329.72     33.51 o 
  -5   3  19     1042.21      966.33     52.80 o 
  -4   3  19     1219.54     1124.65     59.24 o 
  -3   3  19      570.09      459.17     65.25 o 
  -2   3  19     1901.82     1842.76     54.99 o 
  -1   3  19      372.65      342.50     35.41 o 
   0   3  19       38.82       22.73     10.57 o 
   1   3  19      277.65      195.05     74.52 o 
   2   3  19      269.53      217.39     57.81 o 
   3   3  19      455.29      470.36     32.89 o 
 -13   4  19       37.01       25.84     20.19 o 
 -12   4  19      770.39      807.03     58.91 o 
 -11   4  19        1.07        9.16     18.37 o 
 -10   4  19       18.65        3.22     16.12 o 
  -9   4  19        6.75       11.31     12.12 o 
  -8   4  19      723.50      701.10     56.35 o 
  -7   4  19      137.89      117.59     43.08 o 
  -6   4  19       10.02       20.58     18.86 o 
  -5   4  19       75.90       71.85     40.75 o 
  -4   4  19      194.53      221.97     65.50 o 
  -3   4  19       79.69       63.66     14.63 o 
  -2   4  19      762.11      722.20     43.81 o 
  -1   4  19       80.22       58.28     20.72 o 
   0   4  19       49.26       49.93     19.06 o 
   1   4  19       35.10       39.47     17.52 o 
   2   4  19      274.57      309.30     45.20 o 
   3   4  19        9.73        3.01     12.93 o 
 -12   5  19      477.35      422.90     96.07 o 
 -11   5  19        2.49       16.26     17.13 o 
 -10   5  19      251.18      215.75     85.66 o 
  -9   5  19       24.68       57.50     64.57 o 
  -8   5  19       78.64       42.29     39.36 o 
  -7   5  19      167.43      137.60     78.11 o 
  -6   5  19      735.87      795.69     56.68 o 
  -5   5  19      112.50      117.98     64.89 o 
  -4   5  19      274.83      275.83    113.28 o 
  -3   5  19      155.83      144.05     55.95 o 
  -2   5  19     1021.28     1067.91     60.70 o 
  -1   5  19      112.58      100.90     38.84 o 
   0   5  19       44.75       56.43     21.31 o 
   1   5  19       79.86       70.54     22.82 o 
   2   5  19      197.25      132.55     49.69 o 
 -11   6  19       58.36       47.68     30.33 o 
 -10   6  19      109.95      108.65     47.42 o 
  -9   6  19       77.84       71.36     34.11 o 
  -8   6  19      390.71      377.53    175.18 o 
  -7   6  19       38.12       39.72     23.87 o 
  -6   6  19       35.68       30.24     36.43 o 
  -5   6  19      102.55      109.23     43.83 o 
  -4   6  19      685.91      763.71    101.63 o 
  -3   6  19      164.60      121.88     68.68 o 
  -2   6  19      258.80      271.47    107.21 o 
  -1   6  19      207.61      168.23     75.01 o 
   0   6  19      194.35      138.51     76.08 o 
   1   6  19      257.10      191.58     72.50 o 
   2   6  19      493.08      563.11     37.92 o 
 -11   7  19       84.90       50.50     42.97 o 
 -10   7  19      194.02      156.98    106.68 o 
  -9   7  19       84.17       74.90     49.34 o 
  -8   7  19        5.71       10.22     29.36 o 
  -7   7  19      434.63      350.34    138.78 o 
  -6   7  19      109.24      151.50     59.60 o 
  -5   7  19      191.46      158.10     68.35 o 
  -4   7  19       14.43        0.58     28.14 o 
  -3   7  19      753.78      666.37    120.42 o 
  -2   7  19      717.70      706.89    194.76 o 
  -1   7  19      181.50      175.25     70.95 o 
   0   7  19      494.39      479.47     44.56 o 
   1   7  19        0.92       11.14     16.24 o 
  -9   8  19      534.82      502.18     58.43 o 
  -8   8  19      350.78      320.79    173.37 o 
  -7   8  19      544.25      532.01     72.26 o 
  -6   8  19       46.07       61.59     27.05 o 
  -5   8  19      729.97      715.18     75.57 o 
  -4   8  19       90.68       83.60     45.50 o 
  -3   8  19      142.94      126.65     39.81 o 
  -2   8  19        5.27       16.72     15.89 o 
  -1   8  19       62.54       66.36     33.59 o 
   0   8  19      267.41      199.97     88.03 o 
  -8   9  19        5.85      -17.93     43.29 o 
  -7   9  19      696.45      787.02     75.71 o 
  -6   9  19       30.06       31.53     24.02 o 
  -5   9  19      925.10      844.32     78.54 o 
  -4   9  19       24.83       12.73     31.76 o 
  -3   9  19       13.59        8.58     33.48 o 
  -2   9  19       11.74       30.25     21.54 o 
 -12   0  20      865.86      888.40    110.62 o 
 -10   0  20       34.50       27.35     51.11 o 
  -8   0  20      182.78      128.41     73.40 o 
  -6   0  20     1425.38     1544.85     68.25 o 
  -4   0  20       50.88       50.81     35.34 o 
  -2   0  20      210.19      202.20     86.72 o 
   0   0  20      206.75      204.80    124.21 o 
   2   0  20      344.22      304.41    149.10 o 
 -13   1  20       86.74       61.31     32.86 o 
 -12   1  20      198.38      175.88     77.80 o 
 -11   1  20      261.07      218.35     75.23 o 
 -10   1  20      512.95      523.94     49.11 o 
  -9   1  20        9.62       21.99     11.38 o 
  -8   1  20      276.07      253.51     86.89 o 
  -7   1  20        7.62       13.47     11.15 o 
  -6   1  20       93.09      104.08     36.40 o 
  -5   1  20        2.49       18.16     13.14 o 
  -4   1  20      955.03     1063.73     40.80 o 
  -3   1  20       11.70        8.81     11.90 o 
  -2   1  20      231.31      229.04     97.67 o 
  -1   1  20        7.03       13.25     11.91 o 
   0   1  20      411.63      401.31     43.65 o 
   1   1  20       12.82       24.46     15.44 o 
   2   1  20      167.86      122.88     57.89 o 
 -12   2  20       70.38       72.15     28.39 o 
 -11   2  20      260.56      280.43     72.90 o 
 -10   2  20      180.06      142.13     49.03 o 
  -9   2  20       70.26       65.05     28.01 o 
  -8   2  20      313.20      276.07    100.05 o 
  -7   2  20      402.18      351.99     38.21 o 
  -6   2  20      796.38      814.20     40.83 o 
  -5   2  20       15.38       23.74     10.76 o 
  -4   2  20      502.49      392.41    134.98 o 
  -3   2  20      526.80      508.03     39.13 o 
  -2   2  20       17.64       -2.84     18.82 o 
  -1   2  20      425.98      445.12     36.98 o 
   0   2  20      186.05      165.61     47.00 o 
   1   2  20      137.42       92.89     33.87 o 
   2   2  20        4.30       10.95     12.58 o 
 -12   3  20       17.25       20.89     17.24 o 
 -11   3  20      113.89       71.34     42.28 o 
 -10   3  20       56.02       47.14     29.33 o 
  -9   3  20      246.77      253.32     93.41 o 
  -8   3  20      640.82      642.58     47.09 o 
  -7   3  20      115.22       88.22     28.19 o 
  -6   3  20        7.54       18.21     17.44 o 
  -5   3  20      169.85      171.01     75.11 o 
  -4   3  20     1194.12     1182.71     66.84 o 
  -3   3  20     1011.26      912.71     47.65 o 
  -2   3  20       15.14       30.63     22.02 o 
  -1   3  20      157.94      101.65     36.06 o 
   0   3  20      211.37      145.66     51.28 o 
   1   3  20      342.06      240.49     88.86 o 
   2   3  20       12.75        9.69     10.38 o 
 -12   4  20      132.35       84.27     53.38 o 
 -11   4  20      358.53      224.90    116.04 o 
 -10   4  20        1.94       21.83     14.94 o 
  -9   4  20        0.15        5.84     25.65 o 
  -8   4  20       44.19       40.89     21.37 o 
  -7   4  20      147.77      121.53     47.37 o 
  -6   4  20       28.24       24.35     15.50 o 
  -5   4  20      487.05      539.30     69.67 o 
  -4   4  20      323.81      247.69     87.14 o 
  -3   4  20        6.38       22.87     16.94 o 
  -2   4  20      697.28      721.34     63.54 o 
  -1   4  20     1026.05     1041.91     51.66 o 
   0   4  20       78.81       67.48     34.43 o 
   1   4  20        0.57       12.63     11.30 o 
   2   4  20       10.33       14.91     13.11 o 
 -11   5  20      224.85      115.52     40.47 o 
 -10   5  20       44.86       35.32     21.32 o 
  -9   5  20      889.40      887.45     84.04 o 
  -8   5  20        3.91       10.36     34.64 o 
  -7   5  20        2.68       17.63     16.76 o 
  -6   5  20       89.69       58.92     21.71 o 
  -5   5  20       89.38       62.03     27.05 o 
  -4   5  20       10.15       24.84     13.74 o 
  -3   5  20      229.44      209.39     93.83 o 
  -2   5  20       94.09      109.88     38.23 o 
  -1   5  20      199.08      124.01     59.35 o 
   0   5  20      132.08      106.22     46.29 o 
   1   5  20      140.36       88.75     32.45 o 
 -10   6  20      113.86       88.50     52.91 o 
  -9   6  20       25.68        8.66     26.16 o 
  -8   6  20      220.52      178.82     96.67 o 
  -7   6  20      594.22      657.05     92.51 o 
  -6   6  20       14.98       16.30     22.16 o 
  -5   6  20      312.57      373.85     62.46 o 
  -4   6  20        1.20       21.55     18.08 o 
  -3   6  20       11.09       16.72     20.57 o 
  -2   6  20        6.16       23.51     16.84 o 
  -1   6  20      362.77      390.93     57.65 o 
   0   6  20      114.89       81.47     30.46 o 
  -9   7  20      129.57      110.52     64.66 o 
  -8   7  20      142.06      102.63     69.53 o 
  -7   7  20       49.40       63.47     27.83 o 
  -6   7  20       52.94       56.87     38.73 o 
  -5   7  20      157.53      164.44     97.93 o 
  -4   7  20      288.16      287.09    108.63 o 
  -3   7  20      181.20      142.95     68.58 o 
  -2   7  20      306.37      218.93    110.93 o 
  -1   7  20       58.08       52.40     26.85 o 
  -7   8  20      759.47      793.53     76.92 o 
  -6   8  20      602.36      618.86     68.14 o 
  -5   8  20        4.79       15.83     22.28 o 
  -4   8  20       61.25       55.50     28.52 o 
  -3   8  20       77.46       66.76     38.84 o 
 -11   0  21       24.39       19.84     15.58 o 
  -9   0  21      433.46      388.75    101.93 o 
  -7   0  21        9.90       26.47     22.08 o 
  -5   0  21      530.36      487.17     61.99 o 
  -3   0  21        4.97       22.89     31.14 o 
  -1   0  21      731.23      852.66    105.13 o 
   1   0  21       10.05       25.35     19.04 o 
 -12   1  21       25.52       27.29     20.58 o 
 -11   1  21      349.61      394.97     54.96 o 
 -10   1  21       10.63       19.87     15.33 o 
  -9   1  21       38.53       45.10     15.64 o 
  -8   1  21       81.38       62.89     31.76 o 
  -7   1  21      260.87      268.59     91.29 o 
  -6   1  21       82.41       84.84     35.20 o 
  -5   1  21       22.04       14.74     13.74 o 
  -4   1  21       98.04       70.22     45.47 o 
  -3   1  21      711.03      695.32     55.08 o 
  -2   1  21        5.43       10.21     16.61 o 
  -1   1  21      402.70      387.05    175.81 o 
   0   1  21        0.27       11.53     23.88 o 
   1   1  21        1.67        8.94     15.50 o 
 -11   2  21      302.78      178.03     75.51 o 
 -10   2  21      194.26      142.45     50.77 o 
  -9   2  21      211.24      156.44     67.55 o 
  -8   2  21       45.64       39.53     15.24 o 
  -7   2  21      160.78       99.03     46.59 o 
  -6   2  21       17.97       22.36     18.44 o 
  -5   2  21       15.22       19.05     19.20 o 
  -4   2  21      409.15      412.89     48.91 o 
  -3   2  21       36.51       51.73     26.14 o 
  -2   2  21       63.22       45.97     26.99 o 
  -1   2  21       17.58       25.60     11.12 o 
   0   2  21      268.04      242.97     38.86 o 
   1   2  21      114.71       79.30     52.37 o 
 -11   3  21        5.58        3.19     15.09 o 
 -10   3  21       44.63       25.32     21.87 o 
  -9   3  21       57.23       40.57     19.49 o 
  -8   3  21      300.82      263.72     90.22 o 
  -7   3  21       74.61       84.78     26.50 o 
  -6   3  21       23.49       29.15     24.59 o 
  -5   3  21      629.98      583.85     43.69 o 
  -4   3  21      441.58      426.36     39.07 o 
  -3   3  21      462.80      450.98     64.28 o 
  -2   3  21      579.48      563.43     47.43 o 
  -1   3  21       57.03       57.52     31.79 o 
   0   3  21       95.03       92.42     58.53 o 
 -11   4  21        0.65        4.22     21.46 o 
 -10   4  21      354.00      243.58    134.44 o 
  -9   4  21        0.94       19.51     23.92 o 
  -8   4  21      528.22      549.37     63.57 o 
  -7   4  21       24.01       20.91     22.14 o 
  -6   4  21      302.66      253.80     86.74 o 
  -5   4  21        1.72       12.75     12.61 o 
  -4   4  21      144.41      159.98     83.12 o 
  -3   4  21        2.55       11.69     14.12 o 
  -2   4  21       55.43       90.03     30.50 o 
  -1   4  21       27.69       18.47      9.75 o 
   0   4  21     1221.01     1417.84     94.84 o 
 -10   5  21       49.97       37.48     31.35 o 
  -9   5  21       82.91       73.56     50.55 o 
  -8   5  21        7.24       17.60     23.12 o 
  -7   5  21       38.88       44.99     25.55 o 
  -6   5  21      171.84      156.54     82.33 o 
  -5   5  21        9.19       21.58     19.51 o 
  -4   5  21      222.95      153.74     63.83 o 
  -3   5  21       67.91       82.96     30.94 o 
  -2   5  21      114.24      106.46     48.49 o 
  -1   5  21       23.91       19.95     25.26 o 
  -9   6  21       46.39       30.21     25.45 o 
  -8   6  21      630.23      699.87     71.98 o 
  -7   6  21       24.52       24.83     27.43 o 
  -6   6  21      183.51      145.79     62.65 o 
  -5   6  21       32.68       25.20     23.20 o 
  -4   6  21      319.94      302.71    106.83 o 
  -3   6  21       30.14       28.67     17.76 o 
  -2   6  21       25.71       32.16     18.47 o 
  -7   7  21      580.38      538.82    186.70 o 
  -6   7  21       96.87       86.07     59.67 o 
  -5   7  21        6.98        9.30     41.43 o 
  -4   7  21      179.00      107.20     71.39 o 
 -10   0  22       79.44       55.12     29.43 o 
  -8   0  22      724.82      752.19     63.56 o 
  -6   0  22      371.53      387.26     64.13 o 
  -4   0  22       24.48       55.51     61.84 o 
  -2   0  22       26.57       26.11     50.74 o 
 -10   1  22     1090.29     1184.28     71.00 o 
  -9   1  22        1.74       17.61     11.61 o 
  -8   1  22      185.81      145.91     68.63 o 
  -7   1  22       32.34       34.73     14.45 o 
  -6   1  22      416.99      332.27    116.39 o 
  -5   1  22      122.57      108.65     54.63 o 
  -4   1  22      124.72      103.91     58.10 o 
  -3   1  22        2.25        8.59     27.21 o 
  -2   1  22      125.45      130.82     51.92 o 
  -1   1  22       33.40       32.11     28.11 o 
 -10   2  22        6.45       19.85     16.79 o 
  -9   2  22       34.79       28.65     16.68 o 
  -8   2  22      211.84      180.92     82.09 o 
  -7   2  22       10.22       16.85     16.98 o 
  -6   2  22       32.78       55.97     19.71 o 
  -5   2  22      165.37       89.84     61.05 o 
  -4   2  22        4.87       12.08     16.28 o 
  -3   2  22      271.18      160.54     77.11 o 
  -2   2  22      243.72      211.56     42.58 o 
  -1   2  22       27.24       31.33     26.43 o 
 -10   3  22      122.08       87.08     51.26 o 
  -9   3  22      113.93       90.59     47.77 o 
  -8   3  22       85.64       80.35     53.60 o 
  -7   3  22      144.08      130.84     44.81 o 
  -6   3  22       28.37       38.19     29.42 o 
  -5   3  22      658.84      595.74     51.87 o 
  -4   3  22       81.49       81.79     44.37 o 
  -3   3  22       75.43       83.66     41.73 o 
  -2   3  22      244.79      235.23     40.19 o 
  -9   4  22      101.24       55.85     29.38 o 
  -8   4  22       75.81       69.06     37.05 o 
  -7   4  22      677.90      654.65     80.46 o 
  -6   4  22       11.79       14.09     18.86 o 
  -5   4  22       81.19       43.69     32.97 o 
  -4   4  22        7.80       11.83     17.45 o 
  -3   4  22      211.22      175.64     98.80 o 
  -2   4  22        1.75       15.65     12.65 o 
  -8   5  22       43.26       60.85     51.98 o 
  -7   5  22        5.91       -0.32     18.83 o 
  -6   5  22      141.37      101.77     65.34 o 
  -5   5  22      355.60      235.63    133.52 o 
  -4   5  22       17.78       21.02     16.73 o 
  -7   0  23       58.78       68.79     47.64 o 
  -5   0  23      877.79     1120.97    179.31 o 
  -8   1  23      842.25      888.81     70.18 o 
  -7   1  23      378.63      353.19     57.13 o 
  -6   1  23       31.11       39.86     29.90 o 
  -5   1  23        8.92       10.15     23.78 o 
  -4   1  23       41.20       50.91     41.13 o 
  -7   2  23      153.77       90.45     47.79 o 
  -6   2  23       67.24       41.40     33.62 o 
  -5   2  23      217.95      243.96     98.88 o 
  -4   2  23       25.10       20.00     34.17 o 
  -6   3  23      536.96      443.60     90.74 o 
                                                 
